# Supplementary material for: Two new Dolichothele Mello-Leitão, 1923 species from Brazil and Bolivia (Araneae, Theraphosidae)
Source: Zookeys. 2017 Dec 21;(724):1–20. doi: 10.3897/zookeys.724.20680 (PMC5769731; doi:10.3897/zookeys.724.20680)
Supplement: XML Treatment for Dolichothele [file zookeys.724.20680-treatment1.xml]

<!DOCTYPE tp:taxon-treatment
  PUBLIC "-//TaxonX//DTD Taxonomic Treatment Publishing DTD v0 20100105//EN" "tax-treatment-NSO.dtd">
<tp:taxon-treatment xmlns:tp="http://www.plazi.org/taxpub"><tp:treatment-meta><kwd-group><label>Taxon classification</label><kwd><named-content xmlns:xlink="http://www.w3.org/1999/xlink" content-type="kingdom">Animalia</named-content></kwd><kwd><named-content xmlns:xlink="http://www.w3.org/1999/xlink" content-type="order">Araneae</named-content></kwd><kwd><named-content xmlns:xlink="http://www.w3.org/1999/xlink" content-type="family">Theraphosidae</named-content></kwd></kwd-group><mixed-citation publication-type="journal"><person-group><name><surname>Revollo</surname><given-names>Irene Soliz</given-names></name><name><surname>Júnior</surname><given-names>Pedro Ismael da Silva</given-names></name><name><surname>Bertani</surname><given-names>Rogério</given-names></name></person-group><article-title>Two new <italic><tp:taxon-name><tp:taxon-name-part taxon-name-part-type="genus" reg="Dolichothele">Dolichothele</tp:taxon-name-part></tp:taxon-name></italic> Mello-Leitão, 1923 species from Brazil and Bolivia (<tp:taxon-name><tp:taxon-name-part taxon-name-part-type="order">Araneae</tp:taxon-name-part></tp:taxon-name>, <tp:taxon-name><tp:taxon-name-part taxon-name-part-type="family">Theraphosidae</tp:taxon-name-part></tp:taxon-name>)</article-title><source>Zookeys</source><day>21</day><month>12</month><year>2017</year><volume>2017</volume><issue>724</issue><fpage>1</fpage><lpage>20</lpage><pub-id pub-id-type="doi">10.3897/zookeys.724.20680</pub-id></mixed-citation></tp:treatment-meta><tp:nomenclature><tp:taxon-name>
            <tp:taxon-name-part taxon-name-part-type="genus" reg="Dolichothele">Dolichothele</tp:taxon-name-part>
          </tp:taxon-name><tp:taxon-authority>Mello-Leitão, 1923</tp:taxon-authority><tp:nomenclature-citation-list><tp:nomenclature-citation><tp:taxon-name>
                <tp:taxon-name-part taxon-name-part-type="genus" reg="Dolichothele">Dolichothele</tp:taxon-name-part>
              </tp:taxon-name><comment>Mello-Leitão, 1923: 119 (Type species by original designation <tp:taxon-name><tp:taxon-name-part taxon-name-part-type="genus" reg="Dolichothele">D.</tp:taxon-name-part> <tp:taxon-name-part taxon-name-part-type="species" reg="exilis">exilis</tp:taxon-name-part></tp:taxon-name> Mello-Leitão, 1923, type in <named-content xmlns:xlink="http://www.w3.org/1999/xlink" content-type="dwc:institutional_code" xlink:type="simple">MNRJ</named-content>, not examined); <xref ref-type="bibr" rid="B6">Lucas and Indicatti 2015</xref>: 205.</comment></tp:nomenclature-citation><tp:nomenclature-citation><tp:taxon-name>
                <tp:taxon-name-part taxon-name-part-type="genus" reg="Oligoxystre">Oligoxystre</tp:taxon-name-part>
              </tp:taxon-name><comment>Vellard, 1924: 151, pl. 10, f. 38 (Type species by original designation <tp:taxon-name><tp:taxon-name-part taxon-name-part-type="genus" reg="Oligoxystre">O.</tp:taxon-name-part> <tp:taxon-name-part taxon-name-part-type="species" reg="auratum">auratum</tp:taxon-name-part></tp:taxon-name> Vellard, 1924, should be deposited at Instituto Vital Brazil, Niterói, lost); first synonymized by <xref ref-type="bibr" rid="B6">Lucas and Indicatti 2015</xref>: 205.</comment></tp:nomenclature-citation><tp:nomenclature-citation><tp:taxon-name>
                <tp:taxon-name-part taxon-name-part-type="genus" reg="Pseudoligoxystre">Pseudoligoxystre</tp:taxon-name-part>
              </tp:taxon-name><comment>Vol, 2001: 4–6, f. 7 (type species <tp:taxon-name><tp:taxon-name-part taxon-name-part-type="genus" reg="Pseudoligoxystre">Pseudoligoxystre</tp:taxon-name-part> <tp:taxon-name-part taxon-name-part-type="species" reg="bolivianum">bolivianum</tp:taxon-name-part></tp:taxon-name> Vol, 2001, deposited at <named-content xmlns:xlink="http://www.w3.org/1999/xlink" content-type="dwc:institutional_code" xlink:type="simple">MHNNKM</named-content>, examined); first synonymized by <xref ref-type="bibr" rid="B4">Guadanucci 2007</xref>.</comment></tp:nomenclature-citation><tp:nomenclature-citation><tp:taxon-name>
                <tp:taxon-name-part taxon-name-part-type="genus" reg="Goniodontium">Goniodontium</tp:taxon-name-part>
              </tp:taxon-name><comment>Mello-Leitão, 1923: 126 (type species by original designation <tp:taxon-name><tp:taxon-name-part taxon-name-part-type="genus" reg="Goniodontium">Goniodontium</tp:taxon-name-part> <tp:taxon-name-part taxon-name-part-type="species" reg="muticum">muticum</tp:taxon-name-part></tp:taxon-name> Mello-Leitão, 1923, type in <named-content xmlns:xlink="http://www.w3.org/1999/xlink" content-type="dwc:institutional_code" xlink:type="simple">MNRJ</named-content>, not examined); first synonymized by <xref ref-type="bibr" rid="B6">Lucas and Indicatti 2015</xref>: 205.</comment></tp:nomenclature-citation></tp:nomenclature-citation-list></tp:nomenclature><tp:treatment-sec sec-type="diagnosis" id="SECID0ENCAE"><title>Diagnosis</title><p>(from <xref ref-type="bibr" rid="B5">Guadanucci 2011</xref>). Differs from other ischnocoline and resembles genus <italic><tp:taxon-name><tp:taxon-name-part taxon-name-part-type="genus" reg="Catumiri">Catumiri</tp:taxon-name-part></tp:taxon-name></italic> Guadanucci, 2004 by the labium much wider than long, bearing a reduced number of cuspules (fewer than 10). It differs from <italic><tp:taxon-name><tp:taxon-name-part taxon-name-part-type="genus" reg="Catumiri">Catumiri</tp:taxon-name-part></tp:taxon-name></italic> Guadanucci, 2004 by the undivided tarsal scopula on legs I–III and scopula on tarsi IV undivided but with a longitudinal band of setae, the metatarsus I having scopula ventrally for all its length, the well-developed retrolateral branch of the male tibial apophysis, the tarsal claws of males without teeth, and by the spermathecae with numerous lobules.</p></tp:treatment-sec><ref-list><ref id="B6"><mixed-citation xmlns:xlink="http://www.w3.org/1999/xlink" xlink:type="simple">
          <person-group><name name-style="western"><surname>Lucas</surname><given-names>SM</given-names></name><name name-style="western"><surname>Indicatti</surname><given-names>RP</given-names></name></person-group> (<year>2015</year>) <article-title>Revalidation of <italic><tp:taxon-name><tp:taxon-name-part taxon-name-part-type="genus">Dolichothele</tp:taxon-name-part></tp:taxon-name></italic> Mello-Leitão and notes on <italic><tp:taxon-name><tp:taxon-name-part taxon-name-part-type="genus">Hapalotremus</tp:taxon-name-part></tp:taxon-name></italic> Simon (<tp:taxon-name><tp:taxon-name-part taxon-name-part-type="order">Araneae</tp:taxon-name-part></tp:taxon-name>, <tp:taxon-name><tp:taxon-name-part taxon-name-part-type="suborder">Mygalomorphae</tp:taxon-name-part></tp:taxon-name>, <tp:taxon-name><tp:taxon-name-part taxon-name-part-type="family">Theraphosidae</tp:taxon-name-part></tp:taxon-name>).</article-title> <source>Studies on Neotropical Fauna and Environment</source> <volume>50</volume>(<issue>3</issue>): <fpage>204</fpage>–<lpage>212</lpage>. <ext-link xlink:type="simple" ext-link-type="doi" xlink:href="10.1080/01650521.2015.1103553">https://doi.org/10.1080/01650521.2015.1103553</ext-link></mixed-citation></ref><ref id="B4"><mixed-citation xmlns:xlink="http://www.w3.org/1999/xlink" xlink:type="simple">
          <person-group><name name-style="western"><surname>Guadanucci</surname><given-names>JPL</given-names></name></person-group> (<year>2007</year>) <article-title>A revision of the Neotropical spider genus <italic><tp:taxon-name><tp:taxon-name-part taxon-name-part-type="genus">Oligoxystre</tp:taxon-name-part></tp:taxon-name></italic> Vellard, 1924 (<tp:taxon-name><tp:taxon-name-part taxon-name-part-type="family">Theraphosidae</tp:taxon-name-part></tp:taxon-name>, <tp:taxon-name><tp:taxon-name-part taxon-name-part-type="subfamily">Ischnocolinae</tp:taxon-name-part></tp:taxon-name>).</article-title> <source>Zootaxa</source> <volume>1555</volume>: <fpage>1</fpage>–<lpage>20</lpage>. <ext-link xlink:type="simple" ext-link-type="uri" xlink:href="http://www.mapress.com/zootaxa/2007f/z01555p020f.pdf">http://www.mapress.com/zootaxa/2007f/z01555p020f.pdf</ext-link></mixed-citation></ref><ref id="B5"><mixed-citation xmlns:xlink="http://www.w3.org/1999/xlink" xlink:type="simple">
          <person-group><name name-style="western"><surname>Guadanucci</surname><given-names>JPL</given-names></name></person-group> (<year>2011</year>) <article-title>Cladistic analysis and biogeography of the genus <italic><tp:taxon-name><tp:taxon-name-part taxon-name-part-type="genus">Oligoxystre</tp:taxon-name-part></tp:taxon-name></italic> Vellard 1924 (<tp:taxon-name><tp:taxon-name-part taxon-name-part-type="order">Araneae</tp:taxon-name-part></tp:taxon-name>: <tp:taxon-name><tp:taxon-name-part taxon-name-part-type="suborder">Mygalomorphae</tp:taxon-name-part></tp:taxon-name>: <tp:taxon-name><tp:taxon-name-part taxon-name-part-type="family">Theraphosidae</tp:taxon-name-part></tp:taxon-name>).</article-title> <source>Journal of Arachnology</source> <volume>39</volume>: <fpage>320</fpage>–<lpage>326</lpage>. <ext-link xlink:type="simple" ext-link-type="doi" xlink:href="10.1636/CA10-81.1">https://doi.org/10.1636/CA10-81.1</ext-link></mixed-citation></ref></ref-list></tp:taxon-treatment>
