# Supplementary material for: Two new Dolichothele Mello-Leitão, 1923 species from Brazil and Bolivia (Araneae, Theraphosidae)
Source: Zookeys. 2017 Dec 21;(724):1–20. doi: 10.3897/zookeys.724.20680 (PMC5769731; doi:10.3897/zookeys.724.20680)
Supplement: XML Treatment for Dolichothele bolivianum [file zookeys.724.20680-treatment2.xml]

<!DOCTYPE tp:taxon-treatment
  PUBLIC "-//TaxonX//DTD Taxonomic Treatment Publishing DTD v0 20100105//EN" "tax-treatment-NSO.dtd">
<tp:taxon-treatment xmlns:tp="http://www.plazi.org/taxpub"><tp:treatment-meta><kwd-group><label>Taxon classification</label><kwd><named-content xmlns:xlink="http://www.w3.org/1999/xlink" content-type="kingdom">Animalia</named-content></kwd><kwd><named-content xmlns:xlink="http://www.w3.org/1999/xlink" content-type="order">Araneae</named-content></kwd><kwd><named-content xmlns:xlink="http://www.w3.org/1999/xlink" content-type="family">Theraphosidae</named-content></kwd></kwd-group><mixed-citation publication-type="journal"><person-group><name><surname>Revollo</surname><given-names>Irene Soliz</given-names></name><name><surname>Júnior</surname><given-names>Pedro Ismael da Silva</given-names></name><name><surname>Bertani</surname><given-names>Rogério</given-names></name></person-group><article-title>Two new <italic><tp:taxon-name><tp:taxon-name-part taxon-name-part-type="genus" reg="Dolichothele">Dolichothele</tp:taxon-name-part></tp:taxon-name></italic> Mello-Leitão, 1923 species from Brazil and Bolivia (<tp:taxon-name><tp:taxon-name-part taxon-name-part-type="order">Araneae</tp:taxon-name-part></tp:taxon-name>, <tp:taxon-name><tp:taxon-name-part taxon-name-part-type="family">Theraphosidae</tp:taxon-name-part></tp:taxon-name>)</article-title><source>Zookeys</source><day>21</day><month>12</month><year>2017</year><volume>2017</volume><issue>724</issue><fpage>1</fpage><lpage>20</lpage><pub-id pub-id-type="doi">10.3897/zookeys.724.20680</pub-id></mixed-citation></tp:treatment-meta><tp:nomenclature><tp:taxon-name>
            <tp:taxon-name-part taxon-name-part-type="genus" reg="Dolichothele">Dolichothele</tp:taxon-name-part>
            <tp:taxon-name-part taxon-name-part-type="species" reg="bolivianum">bolivianum</tp:taxon-name-part>
          </tp:taxon-name><tp:taxon-authority>(Vol, 2001)</tp:taxon-authority><xref ref-type="fig" rid="F1">Figs 1–3</xref><xref ref-type="fig" rid="F2">, 4–8</xref><xref ref-type="fig" rid="F6">, 25</xref><xref ref-type="fig" rid="F7">, 28–29</xref><xref ref-type="fig" rid="F8">, 36</xref><tp:nomenclature-citation-list><tp:nomenclature-citation><tp:taxon-name>
                <tp:taxon-name-part taxon-name-part-type="genus" reg="Pseudoligoxystre">Pseudoligoxystre</tp:taxon-name-part> <tp:taxon-name-part taxon-name-part-type="species" reg="bolivianus">bolivianus</tp:taxon-name-part></tp:taxon-name><comment>Vol, 2001: 3, f. 1–7.</comment></tp:nomenclature-citation><tp:nomenclature-citation><tp:taxon-name>
                <tp:taxon-name-part taxon-name-part-type="genus" reg="Oligoxystre">Oligoxystre</tp:taxon-name-part> <tp:taxon-name-part taxon-name-part-type="species" reg="bolivianum">bolivianum</tp:taxon-name-part></tp:taxon-name><comment>; <xref ref-type="bibr" rid="B4">Guadanucci 2007</xref>: 4, f. 1–12 (only f. 9).</comment></tp:nomenclature-citation><tp:nomenclature-citation><tp:taxon-name>
                <tp:taxon-name-part taxon-name-part-type="genus" reg="Dolichothele">Dolichothele</tp:taxon-name-part> <tp:taxon-name-part taxon-name-part-type="species" reg="bolivianum">bolivianum</tp:taxon-name-part></tp:taxon-name><comment>; <xref ref-type="bibr" rid="B6">Lucas and Indicatti 2015</xref>: 207; <xref ref-type="bibr" rid="B15">World Spider Catalog 2017</xref>.</comment></tp:nomenclature-citation></tp:nomenclature-citation-list></tp:nomenclature><tp:treatment-sec sec-type="type material" id="SECID0EQGAE"><title>Type material.</title><p>Holotype male, BOLIVIA: <italic>Santa Cruz</italic>: Samaipata [<named-content xmlns:xlink="http://www.w3.org/1999/xlink" content-type="dwc:verbatimCoordinates" xlink:type="simple"><named-content content-type="geo-json" specific-use="{&#34;type&#34;:&#34;Point&#34;,&#34;coordinates&#34;:[-63.883333,-18.116667]}" id="NCID0E2GAE" xlink:type="simple">18°7'S; 63°53'W</named-content></named-content>], September 2000, J. M. Verdez &amp; H. Simoens coll. (<named-content xmlns:xlink="http://www.w3.org/1999/xlink" content-type="dwc:institutional_code" xlink:type="simple">MHNNKM</named-content> 003).</p></tp:treatment-sec><tp:treatment-sec sec-type="material" id="SECID0EEHAE"><title>Other material.</title><p>
            <bold>BOLIVIA</bold>: <italic>Santa Cruz</italic>: Samaipata [<named-content xmlns:xlink="http://www.w3.org/1999/xlink" content-type="dwc:verbatimCoordinates" xlink:type="simple"><named-content content-type="geo-json" specific-use="{&#34;type&#34;:&#34;Point&#34;,&#34;coordinates&#34;:[-63.833333,-18.166667]}" id="NCID0ERHAE" xlink:type="simple">18°10'S; 63°50'W</named-content></named-content>], 1 male, 06 October 2004, D. Weinmann &amp; A. Stirm coll. (<named-content xmlns:xlink="http://www.w3.org/1999/xlink" content-type="dwc:institutional_code" xlink:type="simple">MZUSP</named-content> 26083); 1 male, 07 October 2004, D. Weinmann &amp; A. Stirm coll. (MUZSP 26082); 1 female, 28 December 2015, I. S. Revollo &amp; R. B. Huanto coll. (<named-content xmlns:xlink="http://www.w3.org/1999/xlink" content-type="dwc:institutional_code" xlink:type="simple">MHNNKM</named-content> unnumbered); BRAZIL: <italic>Mato Grosso</italic>: Chapada dos Guimarães [<named-content xmlns:xlink="http://www.w3.org/1999/xlink" content-type="dwc:verbatimCoordinates" xlink:type="simple"><named-content content-type="geo-json" specific-use="{&#34;type&#34;:&#34;Point&#34;,&#34;coordinates&#34;:[-55.733333,-15.450000]}" id="NCID0EDIAE" xlink:type="simple">15°27'S; 55°44'W</named-content></named-content>], 1 male, 19 March 1992, D. Pinz coll. (<abbrev xmlns:xlink="http://www.w3.org/1999/xlink" xlink:title="Instituto Butantan, São Paulo" id="ABBRID0EIIAE" xlink:type="simple">IBSP</abbrev> 109495); 1 male, February 1991, S. M. Lucas coll. (<abbrev xmlns:xlink="http://www.w3.org/1999/xlink" xlink:title="Instituto Butantan, São Paulo" id="ABBRID0EMIAE" xlink:type="simple">IBSP</abbrev> 109494); 1 female, 2000, equipe de resgate de fauna coll. (<abbrev xmlns:xlink="http://www.w3.org/1999/xlink" xlink:title="Instituto Butantan, São Paulo" id="ABBRID0EQIAE" xlink:type="simple">IBSP</abbrev> 109040); Cuiabá [<named-content xmlns:xlink="http://www.w3.org/1999/xlink" content-type="dwc:verbatimCoordinates" xlink:type="simple"><named-content content-type="geo-json" specific-use="{&#34;type&#34;:&#34;Point&#34;,&#34;coordinates&#34;:[-56.083333,-15.600000]}" id="NCID0EXIAE" xlink:type="simple">15°36'S; 56°05'W</named-content></named-content>], 1 male, January 1991, D. M. de Paula coll. (IBSP109496); Poconé [<named-content xmlns:xlink="http://www.w3.org/1999/xlink" content-type="dwc:verbatimCoordinates" xlink:type="simple"><named-content content-type="geo-json" specific-use="{&#34;type&#34;:&#34;Point&#34;,&#34;coordinates&#34;:[-56.616667,-16.266667]}" id="NCID0E6IAE" xlink:type="simple">16°16'S; 56°37'W</named-content></named-content>], 1 female (<abbrev xmlns:xlink="http://www.w3.org/1999/xlink" xlink:title="Instituto Butantan, São Paulo" id="ABBRID0EEJAE" xlink:type="simple">IBSP</abbrev> 109502).</p></tp:treatment-sec><tp:treatment-sec sec-type="Differential diagnosis" id="SECID0EIJAE"><title>Differential diagnosis.</title><p>Males of <italic><tp:taxon-name><tp:taxon-name-part taxon-name-part-type="genus" reg="Dolichothele">D.</tp:taxon-name-part> <tp:taxon-name-part taxon-name-part-type="species" reg="bolivianum">bolivianum</tp:taxon-name-part></tp:taxon-name></italic> resemble those of <italic><tp:taxon-name><tp:taxon-name-part taxon-name-part-type="genus" reg="Dolichothele">D.</tp:taxon-name-part> <tp:taxon-name-part taxon-name-part-type="species" reg="dominguense">dominguense</tp:taxon-name-part></tp:taxon-name></italic> , <italic><tp:taxon-name><tp:taxon-name-part taxon-name-part-type="genus" reg="Dolichothele">D.</tp:taxon-name-part> <tp:taxon-name-part taxon-name-part-type="species" reg="camargorum">camargorum</tp:taxon-name-part></tp:taxon-name></italic> sp. n., and <italic><tp:taxon-name><tp:taxon-name-part taxon-name-part-type="genus" reg="Dolichothele">D.</tp:taxon-name-part> <tp:taxon-name-part taxon-name-part-type="species" reg="mottai">mottai</tp:taxon-name-part></tp:taxon-name></italic> sp. n. by the presence of a small subapical keel on male palpal bulb embolus (Figs <xref ref-type="fig" rid="F1">1–2</xref>, <xref ref-type="fig" rid="F2">4–5</xref>, <xref ref-type="fig" rid="F6">25</xref>). They differ from <italic><tp:taxon-name><tp:taxon-name-part taxon-name-part-type="genus" reg="Dolichothele">D.</tp:taxon-name-part> <tp:taxon-name-part taxon-name-part-type="species" reg="dominguense">dominguense</tp:taxon-name-part></tp:taxon-name></italic> (<xref ref-type="bibr" rid="B4">Guadanucci 2007</xref>, f. 26–28) by the short embolus; from <italic><tp:taxon-name><tp:taxon-name-part taxon-name-part-type="genus" reg="Dolichothele">D.</tp:taxon-name-part> <tp:taxon-name-part taxon-name-part-type="species" reg="mottai">mottai</tp:taxon-name-part></tp:taxon-name></italic> sp. n. (Figs <xref ref-type="fig" rid="F3">9–10</xref>, <xref ref-type="fig" rid="F6">24</xref>) by the less curved and longer embolus; and from <italic><tp:taxon-name><tp:taxon-name-part taxon-name-part-type="genus" reg="Dolichothele">D.</tp:taxon-name-part> <tp:taxon-name-part taxon-name-part-type="species" reg="camargorum">camargorum</tp:taxon-name-part></tp:taxon-name></italic> sp. n. (Figs <xref ref-type="fig" rid="F4">14–15</xref>, <xref ref-type="fig" rid="F5">19–20</xref>, <xref ref-type="fig" rid="F6">26–27</xref>) by stouter embolus, mainly on its more basal portion. Females of <italic><tp:taxon-name><tp:taxon-name-part taxon-name-part-type="genus" reg="Dolichothele">D.</tp:taxon-name-part> <tp:taxon-name-part taxon-name-part-type="species" reg="bolivianum">bolivianum</tp:taxon-name-part></tp:taxon-name></italic> (Fig. <xref ref-type="fig" rid="F2">8</xref>) resemble those of <italic><tp:taxon-name><tp:taxon-name-part taxon-name-part-type="genus" reg="Dolichothele">D.</tp:taxon-name-part> <tp:taxon-name-part taxon-name-part-type="species" reg="camargorum">camargorum</tp:taxon-name-part></tp:taxon-name></italic> sp. n. (Fig. <xref ref-type="fig" rid="F4">18</xref>, <xref ref-type="fig" rid="F5">23</xref>) and <italic><tp:taxon-name><tp:taxon-name-part taxon-name-part-type="genus" reg="Dolichothele">D.</tp:taxon-name-part> <tp:taxon-name-part taxon-name-part-type="species" reg="mottai">mottai</tp:taxon-name-part></tp:taxon-name></italic> sp. n. (Fig. <xref ref-type="fig" rid="F3">13</xref>) by the short spermathecae. They differ from <italic><tp:taxon-name><tp:taxon-name-part taxon-name-part-type="genus" reg="Dolichothele">D.</tp:taxon-name-part> <tp:taxon-name-part taxon-name-part-type="species" reg="camargorum">camargorum</tp:taxon-name-part></tp:taxon-name></italic> sp. n. by the shorter and somewhat triangular shape; from <italic><tp:taxon-name><tp:taxon-name-part taxon-name-part-type="genus" reg="Dolichothele">D.</tp:taxon-name-part> <tp:taxon-name-part taxon-name-part-type="species" reg="mottai">mottai</tp:taxon-name-part></tp:taxon-name></italic> sp. n. they differ by slender spermathecae and cephalothorax covered by brown setae.</p><fig id="F1" position="float" orientation="portrait"><label>Figures 1–3.</label><caption><p>
                <italic><tp:taxon-name><tp:taxon-name-part taxon-name-part-type="genus" reg="Dolichothele">Dolichothele</tp:taxon-name-part> <tp:taxon-name-part taxon-name-part-type="species" reg="bolivianum">bolivianum</tp:taxon-name-part></tp:taxon-name></italic>. Holotype male. <bold>1–2</bold> right male palpal bulb <bold>1</bold> retrolateral view <bold>2</bold> prolateral view <bold>3</bold> left leg I tibial apophysis, prolateral view. Scale bar: 1 mm.</p></caption><graphic xmlns:xlink="http://www.w3.org/1999/xlink" xlink:href="zookeys-724-001-g001.jpg" position="float" orientation="portrait" xlink:type="simple" id="oo_175294.jpg"/></fig></tp:treatment-sec><tp:treatment-sec sec-type="redescription" id="SECID0EGQAE"><title>Redescription.</title><p>Holotype (Figs <xref ref-type="fig" rid="F1">1–3</xref>). Carapace 7.3 long, 5.4 wide, chelicerae 2.6. Legs (femur, patella, tibia, metatarsus, tarsus, total): I: 7.2, 3.9, 5.3, 5.1, 3.6, 25.1. II: 6.5, 3.2, 4.5, 4.2, 3.1, 21.5. III: 5.2, 2.4, 3.6, 4.5, 3.0, 18.7. IV: 7.1, 3.0, 5.6, 6.3, 3.6, 25.7. Palp: 3.9, 2.6, 3.5, – , 1.5, 11.5. Mid-widths: femora I–IV = 1.6, 1.3, 1.6, 1.2, palp = 1.0; patellae I–IV = 1.2, 1.4, 1.0, 1.2, palp = 1.2; tibiae I–IV = 1.1, 1.0, 1.3, 0.9, palp = 1.0; metatarsi I–IV = 1.3, 0.9, 0.7, 0.7; tarsi I–IV = 0.7, 0.7, 0.7, 0.9, palp = 0.9. Abdomen 7.7 long, 3.9 wide. Spinnerets: <abbrev xmlns:xlink="http://www.w3.org/1999/xlink" xlink:title="posterior median spinneret" id="ABBRID0EQQAE" xlink:type="simple">PMS</abbrev>, 0.7 long, 0.4 wide, 0.3 apart; <abbrev xmlns:xlink="http://www.w3.org/1999/xlink" xlink:title="posterior lateral spinneret" id="ABBRID0EUQAE" xlink:type="simple">PLS</abbrev>, 1.4 basal, 1.1 middle, 1.4 distal; mid-widths 0.8, 0.7, 0.6, respectively. Carapace. Length to width 1.35. Fovea: straight, deep, 0.8 wide. Eyes and eye tubercle. Tubercle 0.8 long, 1.1 wide. Clypeus 0.3 wide. Anterior eye row slightly procurved, posterior slightly recurved. Sizes and inter-distances: <abbrev xmlns:xlink="http://www.w3.org/1999/xlink" xlink:title="anterior median eye" id="ABBRID0EYQAE" xlink:type="simple">AME</abbrev> 0.5, <abbrev xmlns:xlink="http://www.w3.org/1999/xlink" xlink:title="anterior lateral eye" id="ABBRID0E3QAE" xlink:type="simple">ALE</abbrev> 1.1, <abbrev xmlns:xlink="http://www.w3.org/1999/xlink" xlink:title="posterior median eye" id="ABBRID0EARAE" xlink:type="simple">PME</abbrev> 0.6, <abbrev xmlns:xlink="http://www.w3.org/1999/xlink" xlink:title="posterior lateral eye" id="ABBRID0EERAE" xlink:type="simple">PLE</abbrev> 1.0, <abbrev xmlns:xlink="http://www.w3.org/1999/xlink" xlink:title="anterior median eye" id="ABBRID0EIRAE" xlink:type="simple">AME</abbrev>–<abbrev xmlns:xlink="http://www.w3.org/1999/xlink" xlink:title="anterior median eye" id="ABBRID0EMRAE" xlink:type="simple">AME</abbrev> 0.1, <abbrev xmlns:xlink="http://www.w3.org/1999/xlink" xlink:title="anterior median eye" id="ABBRID0EQRAE" xlink:type="simple">AME</abbrev>–<abbrev xmlns:xlink="http://www.w3.org/1999/xlink" xlink:title="anterior lateral eye" id="ABBRID0EURAE" xlink:type="simple">ALE</abbrev> 0.1, <abbrev xmlns:xlink="http://www.w3.org/1999/xlink" xlink:title="anterior median eye" id="ABBRID0EYRAE" xlink:type="simple">AME</abbrev>–<abbrev xmlns:xlink="http://www.w3.org/1999/xlink" xlink:title="posterior median eye" id="ABBRID0E3RAE" xlink:type="simple">PME</abbrev> 0.1, <abbrev xmlns:xlink="http://www.w3.org/1999/xlink" xlink:title="anterior lateral eye" id="ABBRID0EASAE" xlink:type="simple">ALE</abbrev>–<abbrev xmlns:xlink="http://www.w3.org/1999/xlink" xlink:title="anterior lateral eye" id="ABBRID0EESAE" xlink:type="simple">ALE</abbrev> 0.4, <abbrev xmlns:xlink="http://www.w3.org/1999/xlink" xlink:title="anterior lateral eye" id="ABBRID0EISAE" xlink:type="simple">ALE</abbrev>–<abbrev xmlns:xlink="http://www.w3.org/1999/xlink" xlink:title="posterior median eye" id="ABBRID0EMSAE" xlink:type="simple">PME</abbrev> 0.2, <abbrev xmlns:xlink="http://www.w3.org/1999/xlink" xlink:title="posterior median eye" id="ABBRID0EQSAE" xlink:type="simple">PME</abbrev>–<abbrev xmlns:xlink="http://www.w3.org/1999/xlink" xlink:title="posterior median eye" id="ABBRID0EUSAE" xlink:type="simple">PME</abbrev> 0.6, <abbrev xmlns:xlink="http://www.w3.org/1999/xlink" xlink:title="posterior median eye" id="ABBRID0EYSAE" xlink:type="simple">PME</abbrev>–<abbrev xmlns:xlink="http://www.w3.org/1999/xlink" xlink:title="posterior lateral eye" id="ABBRID0E3SAE" xlink:type="simple">PLE</abbrev> 0.1, <abbrev xmlns:xlink="http://www.w3.org/1999/xlink" xlink:title="posterior lateral eye" id="ABBRID0EATAE" xlink:type="simple">PLE</abbrev>–<abbrev xmlns:xlink="http://www.w3.org/1999/xlink" xlink:title="posterior lateral eye" id="ABBRID0EETAE" xlink:type="simple">PLE</abbrev> 0.7, <abbrev xmlns:xlink="http://www.w3.org/1999/xlink" xlink:title="anterior lateral eye" id="ABBRID0EITAE" xlink:type="simple">ALE</abbrev>–<abbrev xmlns:xlink="http://www.w3.org/1999/xlink" xlink:title="posterior lateral eye" id="ABBRID0EMTAE" xlink:type="simple">PLE</abbrev> 0.2, <abbrev xmlns:xlink="http://www.w3.org/1999/xlink" xlink:title="anterior median eye" id="ABBRID0EQTAE" xlink:type="simple">AME</abbrev>–<abbrev xmlns:xlink="http://www.w3.org/1999/xlink" xlink:title="posterior lateral eye" id="ABBRID0EUTAE" xlink:type="simple">PLE</abbrev> 0.2. Maxillae: 1.7 long, 1.5 wide, with 20 cuspules spread over ventral inner heel. Labium: 0.3 long, 1.0 wide, with 3 cuspules. Labio-sternal groove shallow, narrow, with two sigilla. Chelicerae: rastelum absent, basal segment with 8 teeth decreasing in size from distal to basal portion. Sternum: 3.7 long, 2.8 wide. Sigilla: three pairs ovals, hardly visible, less than one diameter from margin. Legs: leg formula: IV I II III. Clavate trichobothria: on distal half of tarsi I–IV. Scopula: tarsi I–IV fully scopulate; IV with two rows of setae, not separating the scopula. Metatarsi I–II fully scopulate; III 2/3, IV 1/3 distal scopulate, with two rows of setae, not separating the scopula. Spination: palp: femur p0-0-1, patella v0-2-1, tibia v0-1-1; leg I: femur 0, patella 0, tibia v2-2-2, r2-2-1, metatarsus v0-1-0, p1-1-0, r1-0-0; leg II: femur p0-0-1, patella 0, tibia v1-2-1, p1-1-0; metatarsus v0-1-0; leg III: femur d0-1-0, patella 0, tibia v2-4-1, p1-1-0, r1-1-0, metatarsus v0-2-1ap, p1-1-0, r0-1-2(1ap), d0-0-1ap; IV: femur d0-2-0, patella 0, tibia v2-3-2, p1-1-1, r1-1-0, metatarsus v0-1-1ap, p0-1-1ap, r1-2-1ap. Claws: <abbrev xmlns:xlink="http://www.w3.org/1999/xlink" xlink:title="inferior tarsal claw" id="ABBRID0EYTAE" xlink:type="simple">ITC</abbrev> absent from all legs; <abbrev xmlns:xlink="http://www.w3.org/1999/xlink" xlink:title="superior tarsal claw" id="ABBRID0E3TAE" xlink:type="simple">STC</abbrev> without teeth. Palpal bulb (Figs <xref ref-type="fig" rid="F1">1–2</xref>, compare 4–5, and 25 from <named-content xmlns:xlink="http://www.w3.org/1999/xlink" content-type="dwc:institutional_code" xlink:type="simple">MZUSP</named-content> 26083): pyriform, embolus broad at its base, tapering and curved 45° to the retrolateral side on its distal third, with a small keel just after the curvature. Embolus the same or a little longer than tegulum. Male tibial apophysis (Fig. <xref ref-type="fig" rid="F1">3</xref>, compare Figs <xref ref-type="fig" rid="F2">6–7</xref>) with two branches originating from a common low base, positioned distant from metatarsus. Retrolateral branch longer than prolateral, not dilated on distal portion, with a spine on its mid-length. Prolateral branch shorter than contiguous spine. Both branches inclined ca. 45° to the prolateral side. Metatarsus I slightly curved. Color pattern. Carapace, chelicerae and legs dorsally brown, covered with light brown setae. Distal metatarsi and tarsi darker. Carapace with long light brown setae. Sternum, labium, maxillae and coxae light brown. Other leg articles ventrally brown. Abdomen dark brown covered with short golden setae and long light brown setae. Distal femora, patellae, tibiae and metatarsi with narrow whitish rings. Longitudinal stripes on leg articles not evident.</p><fig id="F2" position="float" orientation="portrait"><label>Figures 4–8.</label><caption><p>
                <italic><tp:taxon-name><tp:taxon-name-part taxon-name-part-type="genus" reg="Dolichothele">Dolichothele</tp:taxon-name-part> <tp:taxon-name-part taxon-name-part-type="species" reg="bolivianum">bolivianum</tp:taxon-name-part></tp:taxon-name></italic>. <bold>4–7</bold> male (<named-content xmlns:xlink="http://www.w3.org/1999/xlink" content-type="dwc:institutional_code" xlink:type="simple">MZUSP</named-content> 26083) <bold>4–5</bold> right male palpal bulb <bold>4</bold> retrolateral view <bold>5</bold> prolateral view <bold>6–7</bold> right leg I tibial apophysis (mirrored) <bold>6</bold> prolateral view <bold>7</bold> ventral view <bold>8</bold> female (<named-content xmlns:xlink="http://www.w3.org/1999/xlink" content-type="dwc:institutional_code" xlink:type="simple">MHNNKM</named-content> unnumbered), spermathecae, dorsal view. Scale bar: 1 mm.</p></caption><graphic xmlns:xlink="http://www.w3.org/1999/xlink" xlink:href="zookeys-724-001-g002.jpg" position="float" orientation="portrait" xlink:type="simple" id="oo_175295.jpg"/></fig></tp:treatment-sec><tp:treatment-sec sec-type="Female" id="SECID0EAWAE"><title>Female</title><p>
            <named-content xmlns:xlink="http://www.w3.org/1999/xlink" content-type="dwc:institutional_code" xlink:type="simple">MHNNKM</named-content> unnumbered. Carapace 7.8 long, 6.1 wide, chelicerae 3.1. Legs (femur, patella, tibia, metatarsus, tarsus, total): I: 5.3, 3.3, 3.5, 3.1, 2.3, 19.8. II: 4.9, 3.3, 3.1, 3.0, 2.2, 16.5. III: 4.2, 2.8, 2.6, 3.0, 2.1, 14.7. IV: 5.6, 3.6, 4.5, 4.6, 2.5, 20.8. Palp: 4.2, 2.5, 2.3, – , 2.4, 11.4. Mid-widths: femora I–IV = 1.4, 1.5, 1.5, <!--PageBreak-->1.2, palp = 1.2; patellae I–IV = 1.2, 1.3, 1.4, 1.3, palp = 1.2; tibiae I–IV = 1.3, 1.3, 1.1, 1.3, palp = 1.3; metatarsi I–IV = 1.0, 1.0, 1.1, 0.8; tarsi I–IV = 1.3, 1.2, 1.1, 1.1, palp = 1.3. Abdomen 10.1 long, 6.4 wide. Spinnerets: <abbrev xmlns:xlink="http://www.w3.org/1999/xlink" xlink:title="posterior median spinneret" id="ABBRID0EMWAE" xlink:type="simple">PMS</abbrev> 0.92 long, 0.42 wide, 0.33 apart; <abbrev xmlns:xlink="http://www.w3.org/1999/xlink" xlink:title="posterior lateral spinneret" id="ABBRID0EQWAE" xlink:type="simple">PLS</abbrev> 1.42 basal, 1.02 middle, 1.85 distal; mid-widths 0.98, 0.84, 0.70, respectively. Carapace: length to width 1.27. Fovea: straight, deep, 0.66 wide. Eyes and eye tubercle. Tubercle 0.97 long, 1.36 wide. Clypeus 0.10 wide. Anterior eye row slightly procurved, posterior eye row slightly recurved. Sizes and inter-distances: <abbrev xmlns:xlink="http://www.w3.org/1999/xlink" xlink:title="anterior median eye" id="ABBRID0EUWAE" xlink:type="simple">AME</abbrev> 0.42, <abbrev xmlns:xlink="http://www.w3.org/1999/xlink" xlink:title="anterior lateral eye" id="ABBRID0EYWAE" xlink:type="simple">ALE</abbrev> 0.41, <abbrev xmlns:xlink="http://www.w3.org/1999/xlink" xlink:title="posterior median eye" id="ABBRID0E3WAE" xlink:type="simple">PME</abbrev> 0.22, <abbrev xmlns:xlink="http://www.w3.org/1999/xlink" xlink:title="posterior lateral eye" id="ABBRID0EAXAE" xlink:type="simple">PLE</abbrev> 0.28, <abbrev xmlns:xlink="http://www.w3.org/1999/xlink" xlink:title="anterior median eye" id="ABBRID0EEXAE" xlink:type="simple">AME</abbrev>–<abbrev xmlns:xlink="http://www.w3.org/1999/xlink" xlink:title="anterior median eye" id="ABBRID0EIXAE" xlink:type="simple">AME</abbrev> 0.07, <abbrev xmlns:xlink="http://www.w3.org/1999/xlink" xlink:title="anterior median eye" id="ABBRID0EMXAE" xlink:type="simple">AME</abbrev>–<abbrev xmlns:xlink="http://www.w3.org/1999/xlink" xlink:title="anterior lateral eye" id="ABBRID0EQXAE" xlink:type="simple">ALE</abbrev> 0.08, <abbrev xmlns:xlink="http://www.w3.org/1999/xlink" xlink:title="anterior median eye" id="ABBRID0EUXAE" xlink:type="simple">AME</abbrev>–<abbrev xmlns:xlink="http://www.w3.org/1999/xlink" xlink:title="posterior median eye" id="ABBRID0EYXAE" xlink:type="simple">PME</abbrev> 0.06, <abbrev xmlns:xlink="http://www.w3.org/1999/xlink" xlink:title="anterior lateral eye" id="ABBRID0E3XAE" xlink:type="simple">ALE</abbrev>–<abbrev xmlns:xlink="http://www.w3.org/1999/xlink" xlink:title="anterior lateral eye" id="ABBRID0EAYAE" xlink:type="simple">ALE</abbrev> 0.75, <abbrev xmlns:xlink="http://www.w3.org/1999/xlink" xlink:title="anterior lateral eye" id="ABBRID0EEYAE" xlink:type="simple">ALE</abbrev>–<abbrev xmlns:xlink="http://www.w3.org/1999/xlink" xlink:title="posterior median eye" id="ABBRID0EIYAE" xlink:type="simple">PME</abbrev> 0.30, <abbrev xmlns:xlink="http://www.w3.org/1999/xlink" xlink:title="posterior median eye" id="ABBRID0EMYAE" xlink:type="simple">PME</abbrev>–<abbrev xmlns:xlink="http://www.w3.org/1999/xlink" xlink:title="posterior median eye" id="ABBRID0EQYAE" xlink:type="simple">PME</abbrev> 0.66, <abbrev xmlns:xlink="http://www.w3.org/1999/xlink" xlink:title="posterior median eye" id="ABBRID0EUYAE" xlink:type="simple">PME</abbrev>–<abbrev xmlns:xlink="http://www.w3.org/1999/xlink" xlink:title="posterior lateral eye" id="ABBRID0EYYAE" xlink:type="simple">PLE</abbrev> 0.09, <abbrev xmlns:xlink="http://www.w3.org/1999/xlink" xlink:title="posterior lateral eye" id="ABBRID0E3YAE" xlink:type="simple">PLE</abbrev>–<abbrev xmlns:xlink="http://www.w3.org/1999/xlink" xlink:title="posterior lateral eye" id="ABBRID0EAZAE" xlink:type="simple">PLE</abbrev> <!--PageBreak-->1.05, <abbrev xmlns:xlink="http://www.w3.org/1999/xlink" xlink:title="anterior lateral eye" id="ABBRID0EGZAE" xlink:type="simple">ALE</abbrev>–<abbrev xmlns:xlink="http://www.w3.org/1999/xlink" xlink:title="posterior lateral eye" id="ABBRID0EKZAE" xlink:type="simple">PLE</abbrev> 0.16, <abbrev xmlns:xlink="http://www.w3.org/1999/xlink" xlink:title="anterior median eye" id="ABBRID0EOZAE" xlink:type="simple">AME</abbrev>–<abbrev xmlns:xlink="http://www.w3.org/1999/xlink" xlink:title="posterior lateral eye" id="ABBRID0ESZAE" xlink:type="simple">PLE</abbrev> 0.30. Eye group 1.36 wide, 0.72 long. Maxillae: 2.22 long, 1.35 wide, with 18 cuspules spread over ventral inner heel. Lyra absent. Labium: 0.61 long, 1.20 wide, with 4 cuspules. Labio-sternal groove shallow, narrow, with two sigilla. Chelicerae: rastellum absent, basal segment with 8 teeth decreasing in size from distal to basal portion, with small teeth on basal area. Sternum: 3.64 long, 3.12 wide. Posterior angle rounded, not separating coxae IV. Sigilla: three pairs, all small, rounded, hardly visible, less than one diameter from margin. Legs: leg formula: IV I II III. Clavate trichobothria: on distal 2/3 of tarsi I–IV. Scopula: tarsi I–IV fully scopulate, IV with two rows of setae, not separating the scopula. Metatarsi I–II fully scopulate; III–IV 2/3 distal scopulate, IV with two rows of setae, not separating the scopula. Spination: palp: femur 0, patella 0, tibia v0-0-1ap; leg I: femur 0, patella 0, tibia v0-0-1ap, metatarsus v1-0-0; leg II: femur p0-0-1, patella 0, tibia 0; metatarsus v1-0-0; leg III: femur 0, patella 0, tibia v0-0-2ap, p0-1-0, r1-1-0, metatarsus v2-0-2ap, p1-2-2(1ap), r0-1-1; IV: femur r0-0-1, patella 0, tibia v0-1-2ap, r1-0-1, metatarsus v2-0-1ap, p0-1-2(1ap), r1-0-3(2ap). Claws: <abbrev xmlns:xlink="http://www.w3.org/1999/xlink" xlink:title="superior tarsal claw" id="ABBRID0EWZAE" xlink:type="simple">STC</abbrev> lacking teeth. Genitalia (Fig. <xref ref-type="fig" rid="F2">8</xref>): Spermathecae short, triangular, with 5–6 lobes on internal side, from tip to base. Color pattern (Fig. <xref ref-type="fig" rid="F7">31</xref>): as in male.</p><p>Immatures (Fig. <xref ref-type="fig" rid="F7">29</xref>) have black carapace and abdomen and reddish brown legs, except for the black tarsi.</p></tp:treatment-sec><tp:treatment-sec sec-type="distribution" id="SECID0EI1AE"><title>Distribution.</title><p>Bolivia, department of Santa Cruz; and Brazil, state of Mato Grosso (Fig. <xref ref-type="fig" rid="F8">36</xref>).</p></tp:treatment-sec><tp:treatment-sec sec-type="remarks" id="SECID0ES1AE"><title>Remarks.</title><p>
            <xref ref-type="bibr" rid="B4">Guadanucci (2007)</xref> examined only males from the type locality of <italic><tp:taxon-name><tp:taxon-name-part taxon-name-part-type="genus" reg="Dolichothele">D.</tp:taxon-name-part> <tp:taxon-name-part taxon-name-part-type="species" reg="bolivianum">bolivianum</tp:taxon-name-part></tp:taxon-name></italic>, even though a photo of a female (<xref ref-type="bibr" rid="B4">Guadanucci 2007</xref>, f. 9) is shown in his paper. The female of <italic><tp:taxon-name><tp:taxon-name-part taxon-name-part-type="genus" reg="Dolichothele">D.</tp:taxon-name-part> <tp:taxon-name-part taxon-name-part-type="species" reg="bolivianum">bolivianum</tp:taxon-name-part></tp:taxon-name></italic> was originally described based on a casting skin by <xref ref-type="bibr" rid="B14">Vol (2001)</xref>, and the specimen, a paratype, was not located in the <named-content xmlns:xlink="http://www.w3.org/1999/xlink" content-type="dwc:institutional_code" xlink:type="simple">MHNNKM</named-content> where it should be deposited. Thus, herein, the topotypical female is described and illustrated for first time.</p></tp:treatment-sec><tp:treatment-sec sec-type="ecology" id="SECID0E52AE"><title>Ecology.</title><p>The species is found in Bosque montañoso (Bolivian Montaine Dry Forests) in Bolivia and Cerrado (a type of savannah vegetation) in Brazil. One of the authors (ISR) collected females and immatures under rocks on the way to mountains on Samaipata (Figs <xref ref-type="fig" rid="F7">28–29</xref>), Santa Cruz, Bolivia, during the day and afternoon (December 2015).</p></tp:treatment-sec><tp:treatment-sec><!--Section generated to contain objects referenced in tp:taxon-treatment.--><fig id="F6" position="float" orientation="portrait"><label>Figures 24–27.</label><caption><p>
                <italic><tp:taxon-name><tp:taxon-name-part taxon-name-part-type="genus" reg="Dolichothele">Dolichothele</tp:taxon-name-part></tp:taxon-name></italic> spp. Male palpal bulbs, dorsal view. <bold>24</bold> <italic><tp:taxon-name><tp:taxon-name-part taxon-name-part-type="genus" reg="Dolichothele">Dolichothele</tp:taxon-name-part> <tp:taxon-name-part taxon-name-part-type="species" reg="mottai">mottai</tp:taxon-name-part></tp:taxon-name></italic> sp. n., paratype (<named-content xmlns:xlink="http://www.w3.org/1999/xlink" content-type="dwc:institutional_code" xlink:type="simple">DZUB</named-content> 8248) <bold>25</bold> <italic><tp:taxon-name><tp:taxon-name-part taxon-name-part-type="genus" reg="Dolichothele">Dolichothele</tp:taxon-name-part> <tp:taxon-name-part taxon-name-part-type="species" reg="bolivianum">bolivianum</tp:taxon-name-part></tp:taxon-name></italic> (<named-content xmlns:xlink="http://www.w3.org/1999/xlink" content-type="dwc:institutional_code" xlink:type="simple">MZUSP</named-content> 26083) <bold>26</bold> <italic><tp:taxon-name><tp:taxon-name-part taxon-name-part-type="genus" reg="Dolichothele">Dolichothele</tp:taxon-name-part> <tp:taxon-name-part taxon-name-part-type="species" reg="camargorum">camargorum</tp:taxon-name-part></tp:taxon-name></italic> sp. n. (<named-content xmlns:xlink="http://www.w3.org/1999/xlink" content-type="dwc:institutional_code" xlink:type="simple">MZUSP</named-content> 26085) <bold>27</bold> <italic><tp:taxon-name><tp:taxon-name-part taxon-name-part-type="genus" reg="Dolichothele">Dolichothele</tp:taxon-name-part> <tp:taxon-name-part taxon-name-part-type="species" reg="camargorum">camargorum</tp:taxon-name-part></tp:taxon-name></italic> sp. n., holotype (<named-content xmlns:xlink="http://www.w3.org/1999/xlink" content-type="dwc:institutional_code" xlink:type="simple">DZUB</named-content> 8249). Scale bar: 1 mm.</p></caption><graphic xmlns:xlink="http://www.w3.org/1999/xlink" xlink:href="zookeys-724-001-g006.jpg" position="float" orientation="portrait" xlink:type="simple" id="oo_175299.jpg"/></fig><fig id="F7" position="float" orientation="portrait"><label>Figures 28–35.</label><caption><p>
                <italic><tp:taxon-name><tp:taxon-name-part taxon-name-part-type="genus" reg="Dolichothele">Dolichothele</tp:taxon-name-part></tp:taxon-name></italic> species. <bold>28–29</bold> <italic><tp:taxon-name><tp:taxon-name-part taxon-name-part-type="genus" reg="Dolichothele">Dolichothele</tp:taxon-name-part> <tp:taxon-name-part taxon-name-part-type="species" reg="bolivianum">bolivianum</tp:taxon-name-part></tp:taxon-name></italic> <bold>28</bold> female <bold>29</bold> immature. Both from Bolivia, Santa Cruz, Samaipata <bold>30–31</bold> <italic><tp:taxon-name><tp:taxon-name-part taxon-name-part-type="genus" reg="Dolichothele">Dolichothele</tp:taxon-name-part> <tp:taxon-name-part taxon-name-part-type="species" reg="mottai">mottai</tp:taxon-name-part></tp:taxon-name></italic> sp. n. <bold>30</bold> female <bold>31</bold> male. Both from Brazil, Distrito Federal, Brasília <bold>32–35</bold> <italic><tp:taxon-name><tp:taxon-name-part taxon-name-part-type="genus" reg="Dolichothele">Dolichothele</tp:taxon-name-part> <tp:taxon-name-part taxon-name-part-type="species" reg="camargorum">camargorum</tp:taxon-name-part></tp:taxon-name></italic> sp. n. from Brazil, Rondônia, Monte Negro <bold>32</bold> male <bold>33</bold> immature <bold>34</bold> female (<named-content xmlns:xlink="http://www.w3.org/1999/xlink" content-type="dwc:institutional_code" xlink:type="simple">DZUB</named-content> 8250) <bold>35</bold> female (<named-content xmlns:xlink="http://www.w3.org/1999/xlink" content-type="dwc:institutional_code" xlink:type="simple">DZUB</named-content> 8250), detail of lateral abdomen showing stripes. Photographs IS Revollo and RB Huanto (<bold>28–29</bold>). PC Motta (<bold>31</bold>),R Bertani (<bold>30, 32–35</bold>).</p></caption><graphic xmlns:xlink="http://www.w3.org/1999/xlink" xlink:href="zookeys-724-001-g007.jpg" position="float" orientation="portrait" xlink:type="simple" id="oo_175300.jpg"/></fig><fig id="F8" position="float" orientation="portrait"><label>Figure 36.</label><caption><p>Map showing records of <italic><tp:taxon-name><tp:taxon-name-part taxon-name-part-type="genus" reg="Dolichothele">D.</tp:taxon-name-part> <tp:taxon-name-part taxon-name-part-type="species" reg="bolivianum">bolivianum</tp:taxon-name-part></tp:taxon-name></italic>, <italic><tp:taxon-name><tp:taxon-name-part taxon-name-part-type="genus" reg="Dolichothele">D.</tp:taxon-name-part> <tp:taxon-name-part taxon-name-part-type="species" reg="mottai">mottai</tp:taxon-name-part></tp:taxon-name></italic> sp. n., and <italic><tp:taxon-name><tp:taxon-name-part taxon-name-part-type="genus" reg="Dolichothele">D.</tp:taxon-name-part> <tp:taxon-name-part taxon-name-part-type="species" reg="camargorum">camargorum</tp:taxon-name-part></tp:taxon-name></italic> sp. n.</p></caption><graphic xmlns:xlink="http://www.w3.org/1999/xlink" xlink:href="zookeys-724-001-g008.jpg" position="float" orientation="portrait" xlink:type="simple" id="oo_175301.jpg"/></fig><fig id="F3" position="float" orientation="portrait"><label>Figures 9–13.</label><caption><p>
                <italic><tp:taxon-name><tp:taxon-name-part taxon-name-part-type="genus" reg="Dolichothele">Dolichothele</tp:taxon-name-part> <tp:taxon-name-part taxon-name-part-type="species" reg="mottai">mottai</tp:taxon-name-part></tp:taxon-name></italic> sp. n. <bold>9–12</bold> paratype male (<named-content xmlns:xlink="http://www.w3.org/1999/xlink" content-type="dwc:institutional_code" xlink:type="simple">DZUB</named-content> 8248) <bold>9–10</bold>) right male palpal bulb <bold>9</bold> retrolateral view <bold>10</bold> prolateral view <bold>11–12</bold> left leg I tibial apophysis <bold>11</bold> prolateral view <bold>12</bold> ventral view <bold>13</bold> holotype female, spermathecae, dorsal view. Scale bar: 1 mm.</p></caption><graphic xmlns:xlink="http://www.w3.org/1999/xlink" xlink:href="zookeys-724-001-g003.jpg" position="float" orientation="portrait" xlink:type="simple" id="oo_175296.jpg"/></fig><fig id="F4" position="float" orientation="portrait"><label>Figures 14–18.</label><caption><p>
                <italic><tp:taxon-name><tp:taxon-name-part taxon-name-part-type="genus" reg="Dolichothele">Dolichothele</tp:taxon-name-part> <tp:taxon-name-part taxon-name-part-type="species" reg="camargorum">camargorum</tp:taxon-name-part></tp:taxon-name></italic> sp. n. <bold>14–17</bold> holotype male (<named-content xmlns:xlink="http://www.w3.org/1999/xlink" content-type="dwc:institutional_code" xlink:type="simple">DZUB</named-content> 8249) <bold>14–15</bold> right male palpal bulb <bold>14</bold> retrolateral view <bold>15</bold> prolateral view <bold>16–17</bold> left leg I tibial apophysis <bold>16</bold> prolateral view <bold>17</bold> ventral view <bold>18</bold> paratype female (<named-content xmlns:xlink="http://www.w3.org/1999/xlink" content-type="dwc:institutional_code" xlink:type="simple">DZUB</named-content> 8250), spermathecae, dorsal view. Scale bar: 1 mm.</p></caption><graphic xmlns:xlink="http://www.w3.org/1999/xlink" xlink:href="zookeys-724-001-g004.jpg" position="float" orientation="portrait" xlink:type="simple" id="oo_175297.jpg"/></fig><fig id="F5" position="float" orientation="portrait"><label>Figures 19–23.</label><caption><p>
                <italic><tp:taxon-name><tp:taxon-name-part taxon-name-part-type="genus" reg="Dolichothele">Dolichothele</tp:taxon-name-part> <tp:taxon-name-part taxon-name-part-type="species" reg="camargorum">camargorum</tp:taxon-name-part></tp:taxon-name></italic> sp. n. <bold>19–22</bold> male (<named-content xmlns:xlink="http://www.w3.org/1999/xlink" content-type="dwc:institutional_code" xlink:type="simple">MZUSP</named-content> 26085) <bold>19–20</bold> right male palpal bulb <bold>19</bold> retrolateral view <bold>20</bold> prolateral view <bold>21–22</bold> right leg I tibial apophysis (mirrored) <bold>21</bold> prolateral view <bold>22</bold> ventral view <bold>23</bold> female (<named-content xmlns:xlink="http://www.w3.org/1999/xlink" content-type="dwc:institutional_code" xlink:type="simple">MZUSP</named-content> 26084), spermathecae, dorsal view. Scale bar: 1 mm.</p></caption><graphic xmlns:xlink="http://www.w3.org/1999/xlink" xlink:href="zookeys-724-001-g005.jpg" position="float" orientation="portrait" xlink:type="simple" id="oo_175298.jpg"/></fig></tp:treatment-sec><ref-list><ref id="B4"><mixed-citation xmlns:xlink="http://www.w3.org/1999/xlink" xlink:type="simple">
          <person-group><name name-style="western"><surname>Guadanucci</surname><given-names>JPL</given-names></name></person-group> (<year>2007</year>) <article-title>A revision of the Neotropical spider genus <italic><tp:taxon-name><tp:taxon-name-part taxon-name-part-type="genus">Oligoxystre</tp:taxon-name-part></tp:taxon-name></italic> Vellard, 1924 (<tp:taxon-name><tp:taxon-name-part taxon-name-part-type="family">Theraphosidae</tp:taxon-name-part></tp:taxon-name>, <tp:taxon-name><tp:taxon-name-part taxon-name-part-type="subfamily">Ischnocolinae</tp:taxon-name-part></tp:taxon-name>).</article-title> <source>Zootaxa</source> <volume>1555</volume>: <fpage>1</fpage>–<lpage>20</lpage>. <ext-link xlink:type="simple" ext-link-type="uri" xlink:href="http://www.mapress.com/zootaxa/2007f/z01555p020f.pdf">http://www.mapress.com/zootaxa/2007f/z01555p020f.pdf</ext-link></mixed-citation></ref><ref id="B6"><mixed-citation xmlns:xlink="http://www.w3.org/1999/xlink" xlink:type="simple">
          <person-group><name name-style="western"><surname>Lucas</surname><given-names>SM</given-names></name><name name-style="western"><surname>Indicatti</surname><given-names>RP</given-names></name></person-group> (<year>2015</year>) <article-title>Revalidation of <italic><tp:taxon-name><tp:taxon-name-part taxon-name-part-type="genus">Dolichothele</tp:taxon-name-part></tp:taxon-name></italic> Mello-Leitão and notes on <italic><tp:taxon-name><tp:taxon-name-part taxon-name-part-type="genus">Hapalotremus</tp:taxon-name-part></tp:taxon-name></italic> Simon (<tp:taxon-name><tp:taxon-name-part taxon-name-part-type="order">Araneae</tp:taxon-name-part></tp:taxon-name>, <tp:taxon-name><tp:taxon-name-part taxon-name-part-type="suborder">Mygalomorphae</tp:taxon-name-part></tp:taxon-name>, <tp:taxon-name><tp:taxon-name-part taxon-name-part-type="family">Theraphosidae</tp:taxon-name-part></tp:taxon-name>).</article-title> <source>Studies on Neotropical Fauna and Environment</source> <volume>50</volume>(<issue>3</issue>): <fpage>204</fpage>–<lpage>212</lpage>. <ext-link xlink:type="simple" ext-link-type="doi" xlink:href="10.1080/01650521.2015.1103553">https://doi.org/10.1080/01650521.2015.1103553</ext-link></mixed-citation></ref><ref id="B15"><mixed-citation xmlns:xlink="http://www.w3.org/1999/xlink" xlink:type="simple">
          <institution xlink:type="simple">World Spider Catalog</institution> (<year>2017</year>) World Spider Catalog. Natural History Museum Bern. <ext-link xlink:type="simple" ext-link-type="uri" xlink:href="http://wsc.nmbe.ch">http://wsc.nmbe.ch</ext-link>, version 18.5 [August, 11 2017]</mixed-citation></ref><ref id="B14"><mixed-citation xmlns:xlink="http://www.w3.org/1999/xlink" xlink:type="simple">
          <person-group><name name-style="western"><surname>Vol</surname><given-names>F</given-names></name></person-group> (<year>2001</year>) <article-title>Description de <italic><tp:taxon-name><tp:taxon-name-part taxon-name-part-type="genus">Pseudoligoxystre</tp:taxon-name-part> <tp:taxon-name-part taxon-name-part-type="species">bolivianus</tp:taxon-name-part></tp:taxon-name></italic> sp. et gen. n. (<tp:taxon-name><tp:taxon-name-part taxon-name-part-type="order">Araneae</tp:taxon-name-part></tp:taxon-name>: <tp:taxon-name><tp:taxon-name-part taxon-name-part-type="family">Theraphosidae</tp:taxon-name-part></tp:taxon-name>: <tp:taxon-name><tp:taxon-name-part taxon-name-part-type="subfamily">Ischnocolinae</tp:taxon-name-part></tp:taxon-name>), de Bolivie.</article-title> <source>Arachnides</source> <volume>50</volume>: <fpage>3</fpage>–<lpage>10</lpage>.</mixed-citation></ref></ref-list></tp:taxon-treatment>
