# Supplementary material for: Two new Dolichothele Mello-Leitão, 1923 species from Brazil and Bolivia (Araneae, Theraphosidae)
Source: Zookeys. 2017 Dec 21;(724):1–20. doi: 10.3897/zookeys.724.20680 (PMC5769731; doi:10.3897/zookeys.724.20680)
Supplement: XML Treatment for Dolichothele mottai [file zookeys.724.20680-treatment3.xml]

<!DOCTYPE tp:taxon-treatment
  PUBLIC "-//TaxonX//DTD Taxonomic Treatment Publishing DTD v0 20100105//EN" "tax-treatment-NSO.dtd">
<tp:taxon-treatment xmlns:tp="http://www.plazi.org/taxpub"><tp:treatment-meta><kwd-group><label>Taxon classification</label><kwd><named-content xmlns:xlink="http://www.w3.org/1999/xlink" content-type="kingdom">Animalia</named-content></kwd><kwd><named-content xmlns:xlink="http://www.w3.org/1999/xlink" content-type="order">Araneae</named-content></kwd><kwd><named-content xmlns:xlink="http://www.w3.org/1999/xlink" content-type="family">Theraphosidae</named-content></kwd></kwd-group><mixed-citation publication-type="journal"><person-group><name><surname>Revollo</surname><given-names>Irene Soliz</given-names></name><name><surname>Júnior</surname><given-names>Pedro Ismael da Silva</given-names></name><name><surname>Bertani</surname><given-names>Rogério</given-names></name></person-group><article-title>Two new <italic><tp:taxon-name><tp:taxon-name-part taxon-name-part-type="genus" reg="Dolichothele">Dolichothele</tp:taxon-name-part></tp:taxon-name></italic> Mello-Leitão, 1923 species from Brazil and Bolivia (<tp:taxon-name><tp:taxon-name-part taxon-name-part-type="order">Araneae</tp:taxon-name-part></tp:taxon-name>, <tp:taxon-name><tp:taxon-name-part taxon-name-part-type="family">Theraphosidae</tp:taxon-name-part></tp:taxon-name>)</article-title><source>Zookeys</source><day>21</day><month>12</month><year>2017</year><volume>2017</volume><issue>724</issue><fpage>1</fpage><lpage>20</lpage><pub-id pub-id-type="doi">10.3897/zookeys.724.20680</pub-id></mixed-citation></tp:treatment-meta><tp:nomenclature><tp:taxon-name>
            <tp:taxon-name-part taxon-name-part-type="genus" reg="Dolichothele">Dolichothele</tp:taxon-name-part>
            <tp:taxon-name-part taxon-name-part-type="species" reg="mottai">mottai</tp:taxon-name-part>
            <object-id xmlns:xlink="http://www.w3.org/1999/xlink" content-type="zoobank" xlink:type="simple">http://zoobank.org/2D8F4B25-9226-44FD-BEA8-B1CADF52BD27</object-id>
          </tp:taxon-name><tp:taxon-status xmlns:xlink="http://www.w3.org/1999/xlink" xlink:type="simple">sp. n.</tp:taxon-status><xref ref-type="fig" rid="F3">Figs 9–13</xref><xref ref-type="fig" rid="F6">, 24</xref><xref ref-type="fig" rid="F7">, 30–31</xref><xref ref-type="fig" rid="F8">, 36</xref><tp:nomenclature-citation-list><tp:nomenclature-citation><tp:taxon-name>
                <tp:taxon-name-part taxon-name-part-type="genus" reg="Oligoxystre">Oligoxystre</tp:taxon-name-part> <tp:taxon-name-part taxon-name-part-type="species" reg="bolivianum">bolivianum</tp:taxon-name-part></tp:taxon-name><comment>; <xref ref-type="bibr" rid="B4">Guadanucci 2007</xref>: 4, f. 1–12 (in part, only f. 1–8).</comment></tp:nomenclature-citation><tp:nomenclature-citation><tp:taxon-name>
                <tp:taxon-name-part taxon-name-part-type="genus" reg="Dolichothele">Dolichothele</tp:taxon-name-part> <tp:taxon-name-part taxon-name-part-type="species" reg="bolivianum">bolivianum</tp:taxon-name-part></tp:taxon-name><comment>; <xref ref-type="bibr" rid="B6">Lucas and Indicatti 2015</xref>: 207 (in part).</comment></tp:nomenclature-citation></tp:nomenclature-citation-list></tp:nomenclature><tp:treatment-sec sec-type="type material" id="SECID0EGADF"><title>Type material.</title><p>Holotype female, BRAZIL: <italic>Distrito Federal</italic>, Brasília, Reserva Ecológica do IBGE [<named-content xmlns:xlink="http://www.w3.org/1999/xlink" content-type="dwc:verbatimCoordinates" xlink:type="simple"><named-content content-type="geo-json" specific-use="{&#34;type&#34;:&#34;Point&#34;,&#34;coordinates&#34;:[-47.883333,-16.933333]}" id="NCID0EN6AE" xlink:type="simple">16°56'S; 47°53'W</named-content></named-content>], 10 July 2007, R. Bertani, P. Motta, C. S. Fukushima, R. H. Nagahama, J. Crisóstomo coll. (<named-content xmlns:xlink="http://www.w3.org/1999/xlink" content-type="dwc:institutional_code" xlink:type="simple">DZUB</named-content> 8246); paratype male, BRAZIL: <italic>Distrito Federal</italic>, Brasília [<named-content xmlns:xlink="http://www.w3.org/1999/xlink" content-type="dwc:verbatimCoordinates" xlink:type="simple"><named-content content-type="geo-json" specific-use="{&#34;type&#34;:&#34;Point&#34;,&#34;coordinates&#34;:[-47.866667,-15.783333]}" id="NCID0E26AE" xlink:type="simple">15°47'S; 47°52'W</named-content></named-content>], without additional data (<named-content xmlns:xlink="http://www.w3.org/1999/xlink" content-type="dwc:institutional_code" xlink:type="simple">DZUB</named-content> 8248).</p></tp:treatment-sec><!--PageBreak--><tp:treatment-sec sec-type="material" id="SECID0EGAAG"><title>Other material.</title><p>
            <bold>BRAZIL</bold>: <italic>Distrito Federal</italic>, Brasilia, 1 male, without additional data (<named-content xmlns:xlink="http://www.w3.org/1999/xlink" content-type="dwc:institutional_code" xlink:type="simple">DZUB</named-content> 131); SHIS – QI 26 Chac. 17 [<named-content xmlns:xlink="http://www.w3.org/1999/xlink" content-type="dwc:verbatimCoordinates" xlink:type="simple"><named-content content-type="geo-json" specific-use="{&#34;type&#34;:&#34;Point&#34;,&#34;coordinates&#34;:[-47.800000,-15.816667]}" id="NCID0EXAAG" xlink:type="simple">15°49'S; 47°48'W</named-content></named-content>], 1 female, 29 September 2002, S. S. Salles coll. (<named-content xmlns:xlink="http://www.w3.org/1999/xlink" content-type="dwc:institutional_code" xlink:type="simple">DZUB</named-content> 343); Reserva Ecológica do IBGE [<named-content xmlns:xlink="http://www.w3.org/1999/xlink" content-type="dwc:verbatimCoordinates" xlink:type="simple"><named-content content-type="geo-json" specific-use="{&#34;type&#34;:&#34;Point&#34;,&#34;coordinates&#34;:[-47.883333,-16.933333]}" id="NCID0EDBAG" xlink:type="simple">16°56'S; 47°53'W</named-content></named-content>], cerrado, termite mound, 1 male, 02 September 2002, J. R. R. Pinto coll. (<named-content xmlns:xlink="http://www.w3.org/1999/xlink" content-type="dwc:institutional_code" xlink:type="simple">DZUB</named-content> 1129); IBGE, cerrado, 43JC, 1 male, 02 October 2003, M. Milhomem coll. (<named-content xmlns:xlink="http://www.w3.org/1999/xlink" content-type="dwc:institutional_code" xlink:type="simple">DZUB</named-content> 870); IBGE, termite mound, 1 female, 02 October 2014, R. Japiassu coll. (<named-content xmlns:xlink="http://www.w3.org/1999/xlink" content-type="dwc:institutional_code" xlink:type="simple">DZUB</named-content> 6741); Centro de Instrução e Adestramento de Brasília-CIAB-Marinha (<named-content xmlns:xlink="http://www.w3.org/1999/xlink" content-type="dwc:verbatimCoordinates" xlink:type="simple"><named-content content-type="geo-json" specific-use="{&#34;type&#34;:&#34;Point&#34;,&#34;coordinates&#34;:[-47.951617,-16.001869]}" id="NCID0EXBAG" xlink:type="simple">16°00’6.73”S; 47°57’5.82”W</named-content></named-content>), termite mound, 1 female, 11 July 2007, R. Bertani, P. C. Motta, C. S. Fukushima, R. H. Nagahama, J. Crisóstomo coll. (<named-content xmlns:xlink="http://www.w3.org/1999/xlink" content-type="dwc:institutional_code" xlink:type="simple">DZUB</named-content> 8247); Sobradinho [<named-content xmlns:xlink="http://www.w3.org/1999/xlink" content-type="dwc:verbatimCoordinates" xlink:type="simple"><named-content content-type="geo-json" specific-use="{&#34;type&#34;:&#34;Point&#34;,&#34;coordinates&#34;:[-47.783333,-15.650000]}" id="NCID0EDCAG" xlink:type="simple">15°39'S; 47°47'W</named-content></named-content>], Cond. Fraternidade, DF425, casa, 1 male, 06 September 2006, P. C. Motta coll. (<named-content xmlns:xlink="http://www.w3.org/1999/xlink" content-type="dwc:institutional_code" xlink:type="simple">DZUB</named-content> 1824); same data, 1 female, 06 November 2006 (<named-content xmlns:xlink="http://www.w3.org/1999/xlink" content-type="dwc:institutional_code" xlink:type="simple">DZUB</named-content> 1992); same data, 1 female, 11 January 2007, P. C. Motta coll. (<named-content xmlns:xlink="http://www.w3.org/1999/xlink" content-type="dwc:institutional_code" xlink:type="simple">DZUB</named-content> 2099); Córrego do Urubú, 1 male, 06 October 2009, I. Wagas coll. (<named-content xmlns:xlink="http://www.w3.org/1999/xlink" content-type="dwc:institutional_code" xlink:type="simple">DZUB</named-content> 3951), 1 male, 29 October 2007, J. Marinho coll. (<named-content xmlns:xlink="http://www.w3.org/1999/xlink" content-type="dwc:institutional_code" xlink:type="simple">DZUB</named-content> 2752); <italic>Goiás</italic>: Aragarças [<named-content xmlns:xlink="http://www.w3.org/1999/xlink" content-type="dwc:verbatimCoordinates" xlink:type="simple"><named-content content-type="geo-json" specific-use="{&#34;type&#34;:&#34;Point&#34;,&#34;coordinates&#34;:[-52.233333,-16.083333]}" id="NCID0EBDAG" xlink:type="simple">16°05'S; 52°14'W</named-content></named-content>], <!--PageBreak-->1 male, 15 July 1976, L. Edmundo coll. (<named-content xmlns:xlink="http://www.w3.org/1999/xlink" content-type="dwc:institutional_code" xlink:type="simple">MNRJ</named-content> 03850); Caldas Novas [<named-content xmlns:xlink="http://www.w3.org/1999/xlink" content-type="dwc:verbatimCoordinates" xlink:type="simple"><named-content content-type="geo-json" specific-use="{&#34;type&#34;:&#34;Point&#34;,&#34;coordinates&#34;:[-48.616667,-17.733333]}" id="NCID0EPDAG" xlink:type="simple">17°44'S; 48°37'W</named-content></named-content>], P. E. Pescan, Cerrado s. s., coleta ativa diurna, 1 male, 01 November 2014, P. C. Motta <italic>et al.</italic> coll. (<named-content xmlns:xlink="http://www.w3.org/1999/xlink" content-type="dwc:institutional_code" xlink:type="simple">DZUB</named-content> 7592); Catalão [<named-content xmlns:xlink="http://www.w3.org/1999/xlink" content-type="dwc:verbatimCoordinates" xlink:type="simple"><named-content content-type="geo-json" specific-use="{&#34;type&#34;:&#34;Point&#34;,&#34;coordinates&#34;:[-47.933333,-18.150000]}" id="NCID0E4DAG" xlink:type="simple">18°09'S; 47°56'W</named-content></named-content>] (Fazenda Alvorada), 1 male, January 2004, J. P. L. Guadanucci &amp; A. Monteiro coll. (<named-content xmlns:xlink="http://www.w3.org/1999/xlink" content-type="dwc:institutional_code" xlink:type="simple">MZUSP</named-content> 26076), 1 female, February 2003, J. P. L. Guadanucci coll. (<named-content xmlns:xlink="http://www.w3.org/1999/xlink" content-type="dwc:institutional_code" xlink:type="simple">MZUSP</named-content> 23224); Cocalzinho de Goiás [<named-content xmlns:xlink="http://www.w3.org/1999/xlink" content-type="dwc:verbatimCoordinates" xlink:type="simple"><named-content content-type="geo-json" specific-use="{&#34;type&#34;:&#34;Point&#34;,&#34;coordinates&#34;:[-48.766667,-15.766667]}" id="NCID0ENEAG" xlink:type="simple">15°46'S; 48°46'W</named-content></named-content>], 1 male, 07 October 2011, I. R. Pereira Silva coll. (<named-content xmlns:xlink="http://www.w3.org/1999/xlink" content-type="dwc:institutional_code" xlink:type="simple">DZUB</named-content> 4788); Mineiros, Parque Nacional das Emas [<named-content xmlns:xlink="http://www.w3.org/1999/xlink" content-type="dwc:verbatimCoordinates" xlink:type="simple"><named-content content-type="geo-json" specific-use="{&#34;type&#34;:&#34;Point&#34;,&#34;coordinates&#34;:[-52.916667,-18.133333]}" id="NCID0EZEAG" xlink:type="simple">18°08’S; 52°55’W</named-content></named-content>], 1 male, 5 September 1997, C. Nogueira &amp; P. Valdujo coll. (<abbrev xmlns:xlink="http://www.w3.org/1999/xlink" xlink:title="Instituto Butantan, São Paulo" id="ABBRID0E5EAG" xlink:type="simple">IBSP</abbrev> 109493).</p><fig id="F3" position="float" orientation="portrait"><label>Figures 9–13.</label><caption><p>
                <italic><tp:taxon-name><tp:taxon-name-part taxon-name-part-type="genus" reg="Dolichothele">Dolichothele</tp:taxon-name-part> <tp:taxon-name-part taxon-name-part-type="species" reg="mottai">mottai</tp:taxon-name-part></tp:taxon-name></italic> sp. n. <bold>9–12</bold> paratype male (<named-content xmlns:xlink="http://www.w3.org/1999/xlink" content-type="dwc:institutional_code" xlink:type="simple">DZUB</named-content> 8248) <bold>9–10</bold>) right male palpal bulb <bold>9</bold> retrolateral view <bold>10</bold> prolateral view <bold>11–12</bold> left leg I tibial apophysis <bold>11</bold> prolateral view <bold>12</bold> ventral view <bold>13</bold> holotype female, spermathecae, dorsal view. Scale bar: 1 mm.</p></caption><graphic xmlns:xlink="http://www.w3.org/1999/xlink" xlink:href="zookeys-724-001-g003.jpg" position="float" orientation="portrait" xlink:type="simple" id="oo_175296.jpg"/></fig></tp:treatment-sec><tp:treatment-sec sec-type="Differential diagnosis" id="SECID0EOGAG"><title>Differential diagnosis.</title><p>Males of <italic><tp:taxon-name><tp:taxon-name-part taxon-name-part-type="genus" reg="Dolichothele">D.</tp:taxon-name-part> <tp:taxon-name-part taxon-name-part-type="species" reg="mottai">mottai</tp:taxon-name-part></tp:taxon-name></italic> sp. n. resemble those of <italic><tp:taxon-name><tp:taxon-name-part taxon-name-part-type="genus" reg="Dolichothele">D.</tp:taxon-name-part> <tp:taxon-name-part taxon-name-part-type="species" reg="dominguense">dominguense</tp:taxon-name-part></tp:taxon-name></italic> (<xref ref-type="bibr" rid="B4">Guadanucci 2007</xref>, f. 26–28), <italic><tp:taxon-name><tp:taxon-name-part taxon-name-part-type="genus" reg="Dolichothele">D.</tp:taxon-name-part> <tp:taxon-name-part taxon-name-part-type="species" reg="camargorum">camargorum</tp:taxon-name-part></tp:taxon-name></italic> sp. n. (Figs <xref ref-type="fig" rid="F4">14–15</xref>, <xref ref-type="fig" rid="F5">19–20</xref>, <xref ref-type="fig" rid="F6">26–27</xref>) and <italic><tp:taxon-name><tp:taxon-name-part taxon-name-part-type="genus" reg="Dolichothele">D.</tp:taxon-name-part> <tp:taxon-name-part taxon-name-part-type="species" reg="bolivianum">bolivianum</tp:taxon-name-part></tp:taxon-name></italic> (Figs <xref ref-type="fig" rid="F1">1–2</xref>, <xref ref-type="fig" rid="F2">4–5</xref>, <xref ref-type="fig" rid="F6">25</xref>) by the presence of a small subapical keel on male palpal bulb embolus. They differ from all these species by the very short and strongly curved embolus (Figs <xref ref-type="fig" rid="F3">9–10</xref>, <xref ref-type="fig" rid="F6">24</xref>). Females of <italic><tp:taxon-name><tp:taxon-name-part taxon-name-part-type="genus" reg="Dolichothele">D.</tp:taxon-name-part> <tp:taxon-name-part taxon-name-part-type="species" reg="mottai">mottai</tp:taxon-name-part></tp:taxon-name></italic> sp. n. (Fig. <xref ref-type="fig" rid="F3">13</xref>) resemble those of <italic><tp:taxon-name><tp:taxon-name-part taxon-name-part-type="genus" reg="Dolichothele">D.</tp:taxon-name-part> <tp:taxon-name-part taxon-name-part-type="species" reg="camargorum">camargorum</tp:taxon-name-part></tp:taxon-name></italic> sp. n. (Fig. <xref ref-type="fig" rid="F4">18</xref>, <xref ref-type="fig" rid="F5">23</xref>) and <italic><tp:taxon-name><tp:taxon-name-part taxon-name-part-type="genus" reg="Dolichothele">D.</tp:taxon-name-part> <tp:taxon-name-part taxon-name-part-type="species" reg="bolivianum">bolivianum</tp:taxon-name-part></tp:taxon-name></italic> (Fig. <xref ref-type="fig" rid="F2">8</xref>) by the short spermathecae. They differ from <italic><tp:taxon-name><tp:taxon-name-part taxon-name-part-type="genus" reg="Dolichothele">D.</tp:taxon-name-part> <tp:taxon-name-part taxon-name-part-type="species" reg="camargorum">camargorum</tp:taxon-name-part></tp:taxon-name></italic> sp. n. by the shorter and somewhat triangular spermathecae shape; from <italic><tp:taxon-name><tp:taxon-name-part taxon-name-part-type="genus" reg="Dolichothele">D.</tp:taxon-name-part> <tp:taxon-name-part taxon-name-part-type="species" reg="bolivianum">bolivianum</tp:taxon-name-part></tp:taxon-name></italic> sp. n. they differ by broader spermathecae. Additionally, males and females differ from all <italic><tp:taxon-name><tp:taxon-name-part taxon-name-part-type="genus" reg="Dolichothele">Dolichothele</tp:taxon-name-part></tp:taxon-name></italic> species by the carapace covered with iridescent red setae (Figs <xref ref-type="fig" rid="F7">28–29</xref>).</p></tp:treatment-sec><tp:treatment-sec sec-type="description" id="SECID0EWLAG"><title>Description.</title><p>Female holotype (<named-content xmlns:xlink="http://www.w3.org/1999/xlink" content-type="dwc:institutional_code" xlink:type="simple">DZUB</named-content> 8246). Carapace 9.4 long, 8.3 wide, chelicerae 4.3. Legs (femur, patella, tibia, metatarsus, tarsus, total): I: 7.1, 4.7, 4.4, 4.5, 2.9, 23.6. II: 6.6, 4.4, 4.3, 4.2, 2.5, 22.0. III: 6.0, 3.5, 3.7, 4.4, 2.7, 20.3. IV: 7.1, 4.2, 5.4, 6.1, 2.9, 25.7. Palp: 5.4, 3.6, 3.2, –, 2.9, 15.1. Mid-widths: femora I–IV = 1.5, 1.5, 1.6, 1.7, palp = 1.3; patella I–IV = 1.1, 1.2, 1.2, 1.4, palp = 1.3; tibiae I–IV = 1.5, 1.3, 1.2, 1.2, palp = 1.3; metatarsi I–IV = 1.2, 1.3, 1.2, 0.9; tarsi I–IV = 1.3, 1.3, 1.1, 1.0, palp = 1.5. Abdomen 10.8 long, 5.3 wide. Spinnerets: <abbrev xmlns:xlink="http://www.w3.org/1999/xlink" xlink:title="posterior median spinneret" id="ABBRID0EAMAG" xlink:type="simple">PMS</abbrev>, 1.36 long, 0.63 wide, 0.41 apart; <abbrev xmlns:xlink="http://www.w3.org/1999/xlink" xlink:title="posterior lateral spinneret" id="ABBRID0EEMAG" xlink:type="simple">PLS</abbrev>, 2.27 basal, 1.24 middle, 1.48 distal; mid-widths: 1.11, 1.08, 0.81, respectively. Carapace: length to width 1.13. Fovea: straight, deep, 1.30 wide. Eyes and eye tubercle. Tubercle 1.07 long, 1.39 wide. Clypeus 0.20 wide. Anterior row slightly procurved, posterior row slightly recurved. Sizes and inter-distances: <abbrev xmlns:xlink="http://www.w3.org/1999/xlink" xlink:title="anterior median eye" id="ABBRID0EIMAG" xlink:type="simple">AME</abbrev> 0.37, <abbrev xmlns:xlink="http://www.w3.org/1999/xlink" xlink:title="anterior lateral eye" id="ABBRID0EMMAG" xlink:type="simple">ALE</abbrev> 0.35, <abbrev xmlns:xlink="http://www.w3.org/1999/xlink" xlink:title="posterior median eye" id="ABBRID0EQMAG" xlink:type="simple">PME</abbrev> 0.28, <abbrev xmlns:xlink="http://www.w3.org/1999/xlink" xlink:title="posterior lateral eye" id="ABBRID0EUMAG" xlink:type="simple">PLE</abbrev> 0.30, <abbrev xmlns:xlink="http://www.w3.org/1999/xlink" xlink:title="anterior median eye" id="ABBRID0EYMAG" xlink:type="simple">AME</abbrev>–<abbrev xmlns:xlink="http://www.w3.org/1999/xlink" xlink:title="anterior median eye" id="ABBRID0E3MAG" xlink:type="simple">AME</abbrev> 0.36, <abbrev xmlns:xlink="http://www.w3.org/1999/xlink" xlink:title="anterior median eye" id="ABBRID0EANAG" xlink:type="simple">AME</abbrev>–<abbrev xmlns:xlink="http://www.w3.org/1999/xlink" xlink:title="anterior lateral eye" id="ABBRID0EENAG" xlink:type="simple">ALE</abbrev> 0.15, <abbrev xmlns:xlink="http://www.w3.org/1999/xlink" xlink:title="anterior median eye" id="ABBRID0EINAG" xlink:type="simple">AME</abbrev>–<abbrev xmlns:xlink="http://www.w3.org/1999/xlink" xlink:title="posterior median eye" id="ABBRID0EMNAG" xlink:type="simple">PME</abbrev> 0.08, <abbrev xmlns:xlink="http://www.w3.org/1999/xlink" xlink:title="anterior lateral eye" id="ABBRID0EQNAG" xlink:type="simple">ALE</abbrev>-<abbrev xmlns:xlink="http://www.w3.org/1999/xlink" xlink:title="anterior lateral eye" id="ABBRID0EUNAG" xlink:type="simple">ALE</abbrev> 1.00, <abbrev xmlns:xlink="http://www.w3.org/1999/xlink" xlink:title="anterior lateral eye" id="ABBRID0EYNAG" xlink:type="simple">ALE</abbrev>–<abbrev xmlns:xlink="http://www.w3.org/1999/xlink" xlink:title="posterior median eye" id="ABBRID0E3NAG" xlink:type="simple">PME</abbrev> 0.30, <abbrev xmlns:xlink="http://www.w3.org/1999/xlink" xlink:title="posterior median eye" id="ABBRID0EAOAG" xlink:type="simple">PME</abbrev>–<abbrev xmlns:xlink="http://www.w3.org/1999/xlink" xlink:title="posterior median eye" id="ABBRID0EEOAG" xlink:type="simple">PME</abbrev> 0.86, <abbrev xmlns:xlink="http://www.w3.org/1999/xlink" xlink:title="posterior median eye" id="ABBRID0EIOAG" xlink:type="simple">PME</abbrev>–<abbrev xmlns:xlink="http://www.w3.org/1999/xlink" xlink:title="posterior lateral eye" id="ABBRID0EMOAG" xlink:type="simple">PLE</abbrev> 0.08, <abbrev xmlns:xlink="http://www.w3.org/1999/xlink" xlink:title="posterior lateral eye" id="ABBRID0EQOAG" xlink:type="simple">PLE</abbrev>–<abbrev xmlns:xlink="http://www.w3.org/1999/xlink" xlink:title="posterior lateral eye" id="ABBRID0EUOAG" xlink:type="simple">PLE</abbrev> 1.22, <abbrev xmlns:xlink="http://www.w3.org/1999/xlink" xlink:title="anterior lateral eye" id="ABBRID0EYOAG" xlink:type="simple">ALE</abbrev>–<abbrev xmlns:xlink="http://www.w3.org/1999/xlink" xlink:title="posterior lateral eye" id="ABBRID0E3OAG" xlink:type="simple">PLE</abbrev> 0.22, <abbrev xmlns:xlink="http://www.w3.org/1999/xlink" xlink:title="anterior median eye" id="ABBRID0EAPAG" xlink:type="simple">AME</abbrev>–<abbrev xmlns:xlink="http://www.w3.org/1999/xlink" xlink:title="posterior lateral eye" id="ABBRID0EEPAG" xlink:type="simple">PLE</abbrev> 0.30. Eye group 1.39 wide, 0.75 long. Maxillae: 3.08 long, 1.41 wide, with 22 cuspules spread over ventral inner heel. Lyra absent. Labium: 0.62 long, 1.38 wide, with 4 cuspules. Labio-sternal groove shallow, narrow, with two sigilla. Chelicerae: rastellum absent, basal segment with 8 teeth decreasing in size from distal to basal portion; and small teeth on basal area. Sternum: 4.53 long, 4.26 wide. Posterior angle rounded, not separating coxae IV. Sigilla: three pairs, all small, rounded, less than one diameter from margin. Legs: leg formula: IV I II III. Clavate trichobothria: on distal 2/3 of tarsi I–IV. Scopula: Tarsi I–IV fully scopulate, IV with two rows of setae, not separating the scopula. Metatarsi I–III fully scopulate; IV 2/3 scopulate, with two rows of setae, not separating the scopula. Spination: palp: femur p0-0-2, patella 0, tibia v0-2-2(1ap), metatarsus 0; leg I: femur p0-0-1, patella 0, tibia v0-1-1ap, p0-0-1, metatarsus v1-0-0; leg II: femur p0-0-1, patella 0, tibia v0-1-1ap, <!--PageBreak-->p1-0-1, metatarsus v1-0-0; leg III: femur 0, patella 0, tibia v0-2-2ap, p1-0-1, r0-0-1; metatarsus v1-1-2ap, p1-0-1ap, r0-1-0; IV: femur r0-0-1, patella 0, tibia v1-2-3(2ap), p0-0-1, r0-0-1, metatarsus v2-0-2ap, p1-1-1, r0-1-1. Claws: <abbrev xmlns:xlink="http://www.w3.org/1999/xlink" xlink:title="inferior tarsal claw" id="ABBRID0EKPAG" xlink:type="simple">ITC</abbrev> absent from all legs; <abbrev xmlns:xlink="http://www.w3.org/1999/xlink" xlink:title="superior tarsal claw" id="ABBRID0EOPAG" xlink:type="simple">STC</abbrev> lacking teeth. Genitalia (Fig. <xref ref-type="fig" rid="F3">13</xref>). Spermathecae short, triangular, with ca. 6 lobes on internal side, from tip to base. Color pattern (Fig. <xref ref-type="fig" rid="F7">28</xref>). Carapace brown covered with long metallic reddish setae. Chelicerae and legs ventrally and dorsally dark, except for black femora. Sternum, labium, maxillae, and coxae brown. Abdomen ventrally brown, dorsally black. Distal femora, patellae, tibiae and metatarsi rings not evident. Longitudinal stripes on leg articles not evident.</p></tp:treatment-sec><tp:treatment-sec sec-type="Male paratype" id="SECID0E1PAG"><title>Male paratype</title><p>(<named-content xmlns:xlink="http://www.w3.org/1999/xlink" content-type="dwc:institutional_code" xlink:type="simple">DZUB</named-content> 8248). Carapace 8.1 long, 7.3 wide, chelicerae 3.5. Legs (femur, patella, tibia, metatarsus, tarsus, total): I: 8.3, 4.6, 5.6, 5.5, 3.6, 27.6. II: 7.2, 4.4, 4.0, 5.1, 3.2, 23.9. III: 6.2, 3.3, 4.1, 5.2, 3.3, 22.1. IV: 8.2, 4.0, 6.4, 7.3, 3.7, 29.6. Palp: 4.9, 3.3, 3.7, – , 1.6, 13.5. Mid-widths: femur I–IV = 1.9, 1.8, 1.7, 1.7, palp = 1.5; patella I–IV = 1.5, 1.6, 1.6, 1.5, palp = 1.4; tibiae I–IV = 1.2, 1.3, 1.2, 1.2, palp = 1.3; metatarsi I–IV = 0.9, 0.9, 0.9, 0.8; tarsi I–IV = 1.1, 1.0, 1.0, 1.0, palp = 1.2. Abdomen 8.8 long, 5.0 wide. Spinnerets: <abbrev xmlns:xlink="http://www.w3.org/1999/xlink" xlink:title="posterior median spinneret" id="ABBRID0EEQAG" xlink:type="simple">PMS</abbrev>, 0.76 long, 0.45 wide, 0.25 apart; <abbrev xmlns:xlink="http://www.w3.org/1999/xlink" xlink:title="posterior lateral spinneret" id="ABBRID0EIQAG" xlink:type="simple">PLS</abbrev>, 1.13 basal, 1.06 middle, 1.60 distal; mid-widths: 0.51, 0.53, 0.39, respectively. Carapace. Length to width 1.10. Fovea: straight, deep, 1.37 wide. Eyes and eye tubercle. Tubercle 1.12 long, 1.51 wide. Clypeus 0.09 wide. Anterior eye row slightly procurved, posterior eye row slightly recurved. Sizes and inter-distances: <abbrev xmlns:xlink="http://www.w3.org/1999/xlink" xlink:title="anterior median eye" id="ABBRID0EMQAG" xlink:type="simple">AME</abbrev> 0.41, <abbrev xmlns:xlink="http://www.w3.org/1999/xlink" xlink:title="anterior lateral eye" id="ABBRID0EQQAG" xlink:type="simple">ALE</abbrev> 0.38, <abbrev xmlns:xlink="http://www.w3.org/1999/xlink" xlink:title="posterior median eye" id="ABBRID0EUQAG" xlink:type="simple">PME</abbrev> 0.26, <abbrev xmlns:xlink="http://www.w3.org/1999/xlink" xlink:title="posterior lateral eye" id="ABBRID0EYQAG" xlink:type="simple">PLE</abbrev> 0.38, <abbrev xmlns:xlink="http://www.w3.org/1999/xlink" xlink:title="anterior median eye" id="ABBRID0E3QAG" xlink:type="simple">AME</abbrev>–<abbrev xmlns:xlink="http://www.w3.org/1999/xlink" xlink:title="anterior median eye" id="ABBRID0EARAG" xlink:type="simple">AME</abbrev> 0.08, <abbrev xmlns:xlink="http://www.w3.org/1999/xlink" xlink:title="anterior median eye" id="ABBRID0EERAG" xlink:type="simple">AME</abbrev>–<abbrev xmlns:xlink="http://www.w3.org/1999/xlink" xlink:title="anterior lateral eye" id="ABBRID0EIRAG" xlink:type="simple">ALE</abbrev> 0.10, <abbrev xmlns:xlink="http://www.w3.org/1999/xlink" xlink:title="anterior median eye" id="ABBRID0EMRAG" xlink:type="simple">AME</abbrev>–<abbrev xmlns:xlink="http://www.w3.org/1999/xlink" xlink:title="posterior median eye" id="ABBRID0EQRAG" xlink:type="simple">PME</abbrev> 0.02, <abbrev xmlns:xlink="http://www.w3.org/1999/xlink" xlink:title="anterior lateral eye" id="ABBRID0EURAG" xlink:type="simple">ALE</abbrev>–<abbrev xmlns:xlink="http://www.w3.org/1999/xlink" xlink:title="anterior lateral eye" id="ABBRID0EYRAG" xlink:type="simple">ALE</abbrev> 0.85, <abbrev xmlns:xlink="http://www.w3.org/1999/xlink" xlink:title="anterior lateral eye" id="ABBRID0E3RAG" xlink:type="simple">ALE</abbrev>–<abbrev xmlns:xlink="http://www.w3.org/1999/xlink" xlink:title="posterior median eye" id="ABBRID0EASAG" xlink:type="simple">PME</abbrev> 0.29, <abbrev xmlns:xlink="http://www.w3.org/1999/xlink" xlink:title="posterior median eye" id="ABBRID0EESAG" xlink:type="simple">PME</abbrev>–<abbrev xmlns:xlink="http://www.w3.org/1999/xlink" xlink:title="posterior median eye" id="ABBRID0EISAG" xlink:type="simple">PME</abbrev> 0.74, <abbrev xmlns:xlink="http://www.w3.org/1999/xlink" xlink:title="posterior median eye" id="ABBRID0EMSAG" xlink:type="simple">PME</abbrev>–<abbrev xmlns:xlink="http://www.w3.org/1999/xlink" xlink:title="posterior lateral eye" id="ABBRID0EQSAG" xlink:type="simple">PLE</abbrev> 0.08, <abbrev xmlns:xlink="http://www.w3.org/1999/xlink" xlink:title="posterior lateral eye" id="ABBRID0EUSAG" xlink:type="simple">PLE</abbrev>–<abbrev xmlns:xlink="http://www.w3.org/1999/xlink" xlink:title="posterior lateral eye" id="ABBRID0EYSAG" xlink:type="simple">PLE</abbrev> 1.17, <abbrev xmlns:xlink="http://www.w3.org/1999/xlink" xlink:title="anterior lateral eye" id="ABBRID0E3SAG" xlink:type="simple">ALE</abbrev>–<abbrev xmlns:xlink="http://www.w3.org/1999/xlink" xlink:title="posterior lateral eye" id="ABBRID0EATAG" xlink:type="simple">PLE</abbrev> 0.18, <abbrev xmlns:xlink="http://www.w3.org/1999/xlink" xlink:title="anterior median eye" id="ABBRID0EETAG" xlink:type="simple">AME</abbrev>–<abbrev xmlns:xlink="http://www.w3.org/1999/xlink" xlink:title="posterior lateral eye" id="ABBRID0EITAG" xlink:type="simple">PLE</abbrev> 0.31. Eye group 1.51 wide, 0.79 long. Maxillae: 2.52 long, 1.35 wide, with 8 cuspules spread over ventral inner heel. Lyra absent. Labium: 0.48 long, 1.32 wide, with 2 cuspules. Labio-sternal groove shallow, narrow, with two sigilla. Chelicerae: rastellum absent, basal segment with 8 teeth decreasing in size from distal to basal portion, with very small denticles on base. Sternum: 4.41 long, 2.70 wide. Posterior angle rounded, not separating coxae IV. Sigilla: three pairs, all small, rounded, less than one diameter from margin. Legs: leg formula: IV I II III. Clavate trichobothria: on distal 2/3 of tarsi I–IV. Scopula: tarsi I–IV fully scopulate, IV with two rows of setae, not separating the scopula. Metatarsi I–II fully scopulate; III–IV 2/3 scopulate. IV with two rows of setae, not separating the scopula. Spination: palp: femur p0-0-2, patella 0, tibia 0; leg I: femur p0-0-1, patella 0, tibia v0-1-0, p0-1-0, metatarsus 0; leg II: femur p0-0-1; patella 0, tibia v0-2-1ap, p1-0-1, metatarsus v1-0-0; leg III: femur 0, patella 0, tibia v0-2-2ap, p1-1-0, r1-0-1, metatarsus v1-0-0, r0-1-1; leg IV: femur r0-0-1, patella 0, tibia v0-1-0, p1-0-0, r2-0-1, metatarsus v1-0-1ap, p1-1-1, r0-1-1. Claws: <abbrev xmlns:xlink="http://www.w3.org/1999/xlink" xlink:title="inferior tarsal claw" id="ABBRID0EMTAG" xlink:type="simple">ITC</abbrev> absent from all legs; <abbrev xmlns:xlink="http://www.w3.org/1999/xlink" xlink:title="superior tarsal claw" id="ABBRID0EQTAG" xlink:type="simple">STC</abbrev> lacking teeth. Palpal bulb (Figs <xref ref-type="fig" rid="F3">9–10</xref>, <xref ref-type="fig" rid="F6">24</xref>): pyriform, embolus narrowing abruptly at its base and curved slightly to prolateral and then 45° to the retrolateral side on its distal third (“s” shape, as seen from above), with a small keel just after the curvature. Embolus shorter than tegulum. Male tibial apophysis (Figs <xref ref-type="fig" rid="F3">11–12</xref>) with two branches originating from a common low base, positioned distant from metatarsus. Retrolateral branch longer than prolateral, not dilated on distal portion, with a spine on its mid-length. Prolateral branch shorter <!--PageBreak-->than contiguous spine. Both branches inclined ca. 45° to the prolateral side. Metatarsus I slightly curved. Color pattern (Fig. <xref ref-type="fig" rid="F7">29</xref>): as in female, except chelicerae and trochanters dorsally reddish and abdomen with long reddish setae.</p></tp:treatment-sec><tp:treatment-sec sec-type="etymology" id="SECID0EGUAG"><title>Etymology.</title><p>The specific name is a patronym in honor of the arachnologist Dr. Paulo Cesar Motta, for his contributions to the taxonomy and biology of mygalomorphs inhabiting the Brazilian Cerrado region.</p></tp:treatment-sec><tp:treatment-sec sec-type="distribution" id="SECID0ELUAG"><title>Distribution.</title><p>Brazil, Distrito Federal and state of Goiás (Fig. <xref ref-type="fig" rid="F8">36</xref>).</p></tp:treatment-sec><tp:treatment-sec sec-type="remarks" id="SECID0EVUAG"><title>Remarks.</title><p>The specimens used by <xref ref-type="bibr" rid="B4">Guadanucci (2007)</xref> to redescribe <italic><tp:taxon-name><tp:taxon-name-part taxon-name-part-type="genus" reg="Dolichothele">D.</tp:taxon-name-part> <tp:taxon-name-part taxon-name-part-type="species" reg="bolivianum">bolivianum</tp:taxon-name-part></tp:taxon-name></italic> (<named-content xmlns:xlink="http://www.w3.org/1999/xlink" content-type="dwc:institutional_code" xlink:type="simple">MZUSP</named-content> 26076 and <named-content xmlns:xlink="http://www.w3.org/1999/xlink" content-type="dwc:institutional_code" xlink:type="simple">MZUSP</named-content> 23224) were reanalyzed and belong to <italic><tp:taxon-name><tp:taxon-name-part taxon-name-part-type="genus" reg="Dolichothele">D.</tp:taxon-name-part> <tp:taxon-name-part taxon-name-part-type="species" reg="mottai">mottai</tp:taxon-name-part></tp:taxon-name></italic> sp. n. The female specimen (<abbrev xmlns:xlink="http://www.w3.org/1999/xlink" xlink:title="Instituto Butantan, São Paulo" id="ABBRID0E4VAG" xlink:type="simple">IBSP</abbrev> 103094) from Miranda (Agachi), state of Mato Grosso do Sul, Brazil, cited by <xref ref-type="bibr" rid="B6">Lucas and Indicatti (2015)</xref> as <italic><tp:taxon-name><tp:taxon-name-part taxon-name-part-type="genus" reg="Dolichothele">D.</tp:taxon-name-part> <tp:taxon-name-part taxon-name-part-type="species" reg="bolivianum">bolivianum</tp:taxon-name-part></tp:taxon-name></italic> has long and slender spermathecae with several lobes on apex and laterals. Therefore, it seems related with forms from eastern Brazil (see <xref ref-type="bibr" rid="B4">Guadanucci 2007</xref>, <xref ref-type="bibr" rid="B5">2011</xref>), and probably the locality is a label mistake.</p></tp:treatment-sec><tp:treatment-sec sec-type="ecology" id="SECID0EYWAG"><title>Ecology.</title><p>
            <italic><tp:taxon-name><tp:taxon-name-part taxon-name-part-type="genus" reg="Dolichothele">Dolichothele</tp:taxon-name-part> <tp:taxon-name-part taxon-name-part-type="species" reg="mottai">mottai</tp:taxon-name-part></tp:taxon-name></italic> sp. n. occurs on the Cerrado <italic>stricto</italic> <italic>sensu</italic> from Central-Western Brazil. The female constructs silk tunnels under rocks and logs, and males were found moving between September and November when they leave their shelter to search for females, in Distrito Federal (<xref ref-type="bibr" rid="B8">Motta 2014</xref>).</p></tp:treatment-sec><tp:treatment-sec><!--Section generated to contain objects referenced in tp:taxon-treatment.--><fig id="F6" position="float" orientation="portrait"><label>Figures 24–27.</label><caption><p>
                <italic><tp:taxon-name><tp:taxon-name-part taxon-name-part-type="genus" reg="Dolichothele">Dolichothele</tp:taxon-name-part></tp:taxon-name></italic> spp. Male palpal bulbs, dorsal view. <bold>24</bold> <italic><tp:taxon-name><tp:taxon-name-part taxon-name-part-type="genus" reg="Dolichothele">Dolichothele</tp:taxon-name-part> <tp:taxon-name-part taxon-name-part-type="species" reg="mottai">mottai</tp:taxon-name-part></tp:taxon-name></italic> sp. n., paratype (<named-content xmlns:xlink="http://www.w3.org/1999/xlink" content-type="dwc:institutional_code" xlink:type="simple">DZUB</named-content> 8248) <bold>25</bold> <italic><tp:taxon-name><tp:taxon-name-part taxon-name-part-type="genus" reg="Dolichothele">Dolichothele</tp:taxon-name-part> <tp:taxon-name-part taxon-name-part-type="species" reg="bolivianum">bolivianum</tp:taxon-name-part></tp:taxon-name></italic> (<named-content xmlns:xlink="http://www.w3.org/1999/xlink" content-type="dwc:institutional_code" xlink:type="simple">MZUSP</named-content> 26083) <bold>26</bold> <italic><tp:taxon-name><tp:taxon-name-part taxon-name-part-type="genus" reg="Dolichothele">Dolichothele</tp:taxon-name-part> <tp:taxon-name-part taxon-name-part-type="species" reg="camargorum">camargorum</tp:taxon-name-part></tp:taxon-name></italic> sp. n. (<named-content xmlns:xlink="http://www.w3.org/1999/xlink" content-type="dwc:institutional_code" xlink:type="simple">MZUSP</named-content> 26085) <bold>27</bold> <italic><tp:taxon-name><tp:taxon-name-part taxon-name-part-type="genus" reg="Dolichothele">Dolichothele</tp:taxon-name-part> <tp:taxon-name-part taxon-name-part-type="species" reg="camargorum">camargorum</tp:taxon-name-part></tp:taxon-name></italic> sp. n., holotype (<named-content xmlns:xlink="http://www.w3.org/1999/xlink" content-type="dwc:institutional_code" xlink:type="simple">DZUB</named-content> 8249). Scale bar: 1 mm.</p></caption><graphic xmlns:xlink="http://www.w3.org/1999/xlink" xlink:href="zookeys-724-001-g006.jpg" position="float" orientation="portrait" xlink:type="simple" id="oo_175299.jpg"/></fig><fig id="F7" position="float" orientation="portrait"><label>Figures 28–35.</label><caption><p>
                <italic><tp:taxon-name><tp:taxon-name-part taxon-name-part-type="genus" reg="Dolichothele">Dolichothele</tp:taxon-name-part></tp:taxon-name></italic> species. <bold>28–29</bold> <italic><tp:taxon-name><tp:taxon-name-part taxon-name-part-type="genus" reg="Dolichothele">Dolichothele</tp:taxon-name-part> <tp:taxon-name-part taxon-name-part-type="species" reg="bolivianum">bolivianum</tp:taxon-name-part></tp:taxon-name></italic> <bold>28</bold> female <bold>29</bold> immature. Both from Bolivia, Santa Cruz, Samaipata <bold>30–31</bold> <italic><tp:taxon-name><tp:taxon-name-part taxon-name-part-type="genus" reg="Dolichothele">Dolichothele</tp:taxon-name-part> <tp:taxon-name-part taxon-name-part-type="species" reg="mottai">mottai</tp:taxon-name-part></tp:taxon-name></italic> sp. n. <bold>30</bold> female <bold>31</bold> male. Both from Brazil, Distrito Federal, Brasília <bold>32–35</bold> <italic><tp:taxon-name><tp:taxon-name-part taxon-name-part-type="genus" reg="Dolichothele">Dolichothele</tp:taxon-name-part> <tp:taxon-name-part taxon-name-part-type="species" reg="camargorum">camargorum</tp:taxon-name-part></tp:taxon-name></italic> sp. n. from Brazil, Rondônia, Monte Negro <bold>32</bold> male <bold>33</bold> immature <bold>34</bold> female (<named-content xmlns:xlink="http://www.w3.org/1999/xlink" content-type="dwc:institutional_code" xlink:type="simple">DZUB</named-content> 8250) <bold>35</bold> female (<named-content xmlns:xlink="http://www.w3.org/1999/xlink" content-type="dwc:institutional_code" xlink:type="simple">DZUB</named-content> 8250), detail of lateral abdomen showing stripes. Photographs IS Revollo and RB Huanto (<bold>28–29</bold>). PC Motta (<bold>31</bold>),R Bertani (<bold>30, 32–35</bold>).</p></caption><graphic xmlns:xlink="http://www.w3.org/1999/xlink" xlink:href="zookeys-724-001-g007.jpg" position="float" orientation="portrait" xlink:type="simple" id="oo_175300.jpg"/></fig><fig id="F8" position="float" orientation="portrait"><label>Figure 36.</label><caption><p>Map showing records of <italic><tp:taxon-name><tp:taxon-name-part taxon-name-part-type="genus" reg="Dolichothele">D.</tp:taxon-name-part> <tp:taxon-name-part taxon-name-part-type="species" reg="bolivianum">bolivianum</tp:taxon-name-part></tp:taxon-name></italic>, <italic><tp:taxon-name><tp:taxon-name-part taxon-name-part-type="genus" reg="Dolichothele">D.</tp:taxon-name-part> <tp:taxon-name-part taxon-name-part-type="species" reg="mottai">mottai</tp:taxon-name-part></tp:taxon-name></italic> sp. n., and <italic><tp:taxon-name><tp:taxon-name-part taxon-name-part-type="genus" reg="Dolichothele">D.</tp:taxon-name-part> <tp:taxon-name-part taxon-name-part-type="species" reg="camargorum">camargorum</tp:taxon-name-part></tp:taxon-name></italic> sp. n.</p></caption><graphic xmlns:xlink="http://www.w3.org/1999/xlink" xlink:href="zookeys-724-001-g008.jpg" position="float" orientation="portrait" xlink:type="simple" id="oo_175301.jpg"/></fig><fig id="F4" position="float" orientation="portrait"><label>Figures 14–18.</label><caption><p>
                <italic><tp:taxon-name><tp:taxon-name-part taxon-name-part-type="genus" reg="Dolichothele">Dolichothele</tp:taxon-name-part> <tp:taxon-name-part taxon-name-part-type="species" reg="camargorum">camargorum</tp:taxon-name-part></tp:taxon-name></italic> sp. n. <bold>14–17</bold> holotype male (<named-content xmlns:xlink="http://www.w3.org/1999/xlink" content-type="dwc:institutional_code" xlink:type="simple">DZUB</named-content> 8249) <bold>14–15</bold> right male palpal bulb <bold>14</bold> retrolateral view <bold>15</bold> prolateral view <bold>16–17</bold> left leg I tibial apophysis <bold>16</bold> prolateral view <bold>17</bold> ventral view <bold>18</bold> paratype female (<named-content xmlns:xlink="http://www.w3.org/1999/xlink" content-type="dwc:institutional_code" xlink:type="simple">DZUB</named-content> 8250), spermathecae, dorsal view. Scale bar: 1 mm.</p></caption><graphic xmlns:xlink="http://www.w3.org/1999/xlink" xlink:href="zookeys-724-001-g004.jpg" position="float" orientation="portrait" xlink:type="simple" id="oo_175297.jpg"/></fig><fig id="F5" position="float" orientation="portrait"><label>Figures 19–23.</label><caption><p>
                <italic><tp:taxon-name><tp:taxon-name-part taxon-name-part-type="genus" reg="Dolichothele">Dolichothele</tp:taxon-name-part> <tp:taxon-name-part taxon-name-part-type="species" reg="camargorum">camargorum</tp:taxon-name-part></tp:taxon-name></italic> sp. n. <bold>19–22</bold> male (<named-content xmlns:xlink="http://www.w3.org/1999/xlink" content-type="dwc:institutional_code" xlink:type="simple">MZUSP</named-content> 26085) <bold>19–20</bold> right male palpal bulb <bold>19</bold> retrolateral view <bold>20</bold> prolateral view <bold>21–22</bold> right leg I tibial apophysis (mirrored) <bold>21</bold> prolateral view <bold>22</bold> ventral view <bold>23</bold> female (<named-content xmlns:xlink="http://www.w3.org/1999/xlink" content-type="dwc:institutional_code" xlink:type="simple">MZUSP</named-content> 26084), spermathecae, dorsal view. Scale bar: 1 mm.</p></caption><graphic xmlns:xlink="http://www.w3.org/1999/xlink" xlink:href="zookeys-724-001-g005.jpg" position="float" orientation="portrait" xlink:type="simple" id="oo_175298.jpg"/></fig><fig id="F1" position="float" orientation="portrait"><label>Figures 1–3.</label><caption><p>
                <italic><tp:taxon-name><tp:taxon-name-part taxon-name-part-type="genus" reg="Dolichothele">Dolichothele</tp:taxon-name-part> <tp:taxon-name-part taxon-name-part-type="species" reg="bolivianum">bolivianum</tp:taxon-name-part></tp:taxon-name></italic>. Holotype male. <bold>1–2</bold> right male palpal bulb <bold>1</bold> retrolateral view <bold>2</bold> prolateral view <bold>3</bold> left leg I tibial apophysis, prolateral view. Scale bar: 1 mm.</p></caption><graphic xmlns:xlink="http://www.w3.org/1999/xlink" xlink:href="zookeys-724-001-g001.jpg" position="float" orientation="portrait" xlink:type="simple" id="oo_175294.jpg"/></fig><fig id="F2" position="float" orientation="portrait"><label>Figures 4–8.</label><caption><p>
                <italic><tp:taxon-name><tp:taxon-name-part taxon-name-part-type="genus" reg="Dolichothele">Dolichothele</tp:taxon-name-part> <tp:taxon-name-part taxon-name-part-type="species" reg="bolivianum">bolivianum</tp:taxon-name-part></tp:taxon-name></italic>. <bold>4–7</bold> male (<named-content xmlns:xlink="http://www.w3.org/1999/xlink" content-type="dwc:institutional_code" xlink:type="simple">MZUSP</named-content> 26083) <bold>4–5</bold> right male palpal bulb <bold>4</bold> retrolateral view <bold>5</bold> prolateral view <bold>6–7</bold> right leg I tibial apophysis (mirrored) <bold>6</bold> prolateral view <bold>7</bold> ventral view <bold>8</bold> female (<named-content xmlns:xlink="http://www.w3.org/1999/xlink" content-type="dwc:institutional_code" xlink:type="simple">MHNNKM</named-content> unnumbered), spermathecae, dorsal view. Scale bar: 1 mm.</p></caption><graphic xmlns:xlink="http://www.w3.org/1999/xlink" xlink:href="zookeys-724-001-g002.jpg" position="float" orientation="portrait" xlink:type="simple" id="oo_175295.jpg"/></fig></tp:treatment-sec><ref-list><ref id="B4"><mixed-citation xmlns:xlink="http://www.w3.org/1999/xlink" xlink:type="simple">
          <person-group><name name-style="western"><surname>Guadanucci</surname><given-names>JPL</given-names></name></person-group> (<year>2007</year>) <article-title>A revision of the Neotropical spider genus <italic><tp:taxon-name><tp:taxon-name-part taxon-name-part-type="genus">Oligoxystre</tp:taxon-name-part></tp:taxon-name></italic> Vellard, 1924 (<tp:taxon-name><tp:taxon-name-part taxon-name-part-type="family">Theraphosidae</tp:taxon-name-part></tp:taxon-name>, <tp:taxon-name><tp:taxon-name-part taxon-name-part-type="subfamily">Ischnocolinae</tp:taxon-name-part></tp:taxon-name>).</article-title> <source>Zootaxa</source> <volume>1555</volume>: <fpage>1</fpage>–<lpage>20</lpage>. <ext-link xlink:type="simple" ext-link-type="uri" xlink:href="http://www.mapress.com/zootaxa/2007f/z01555p020f.pdf">http://www.mapress.com/zootaxa/2007f/z01555p020f.pdf</ext-link></mixed-citation></ref><ref id="B6"><mixed-citation xmlns:xlink="http://www.w3.org/1999/xlink" xlink:type="simple">
          <person-group><name name-style="western"><surname>Lucas</surname><given-names>SM</given-names></name><name name-style="western"><surname>Indicatti</surname><given-names>RP</given-names></name></person-group> (<year>2015</year>) <article-title>Revalidation of <italic><tp:taxon-name><tp:taxon-name-part taxon-name-part-type="genus">Dolichothele</tp:taxon-name-part></tp:taxon-name></italic> Mello-Leitão and notes on <italic><tp:taxon-name><tp:taxon-name-part taxon-name-part-type="genus">Hapalotremus</tp:taxon-name-part></tp:taxon-name></italic> Simon (<tp:taxon-name><tp:taxon-name-part taxon-name-part-type="order">Araneae</tp:taxon-name-part></tp:taxon-name>, <tp:taxon-name><tp:taxon-name-part taxon-name-part-type="suborder">Mygalomorphae</tp:taxon-name-part></tp:taxon-name>, <tp:taxon-name><tp:taxon-name-part taxon-name-part-type="family">Theraphosidae</tp:taxon-name-part></tp:taxon-name>).</article-title> <source>Studies on Neotropical Fauna and Environment</source> <volume>50</volume>(<issue>3</issue>): <fpage>204</fpage>–<lpage>212</lpage>. <ext-link xlink:type="simple" ext-link-type="doi" xlink:href="10.1080/01650521.2015.1103553">https://doi.org/10.1080/01650521.2015.1103553</ext-link></mixed-citation></ref><ref id="B5"><mixed-citation xmlns:xlink="http://www.w3.org/1999/xlink" xlink:type="simple">
          <person-group><name name-style="western"><surname>Guadanucci</surname><given-names>JPL</given-names></name></person-group> (<year>2011</year>) <article-title>Cladistic analysis and biogeography of the genus <italic><tp:taxon-name><tp:taxon-name-part taxon-name-part-type="genus">Oligoxystre</tp:taxon-name-part></tp:taxon-name></italic> Vellard 1924 (<tp:taxon-name><tp:taxon-name-part taxon-name-part-type="order">Araneae</tp:taxon-name-part></tp:taxon-name>: <tp:taxon-name><tp:taxon-name-part taxon-name-part-type="suborder">Mygalomorphae</tp:taxon-name-part></tp:taxon-name>: <tp:taxon-name><tp:taxon-name-part taxon-name-part-type="family">Theraphosidae</tp:taxon-name-part></tp:taxon-name>).</article-title> <source>Journal of Arachnology</source> <volume>39</volume>: <fpage>320</fpage>–<lpage>326</lpage>. <ext-link xlink:type="simple" ext-link-type="doi" xlink:href="10.1636/CA10-81.1">https://doi.org/10.1636/CA10-81.1</ext-link></mixed-citation></ref><ref id="B8"><mixed-citation xmlns:xlink="http://www.w3.org/1999/xlink" xlink:type="simple">
          <person-group><name name-style="western"><surname>Motta</surname><given-names>PC</given-names></name></person-group> (<year>2014</year>) <source>Aracnídeos do Cerrado (1<sup>st</sup> edn).</source> <publisher-name>Technical Books</publisher-name>, <publisher-loc>Rio de Janeiro</publisher-loc>, <size units="page">209 pp</size>.</mixed-citation></ref></ref-list></tp:taxon-treatment>
