# Supplementary material for: Two new Dolichothele Mello-Leitão, 1923 species from Brazil and Bolivia (Araneae, Theraphosidae)
Source: Zookeys. 2017 Dec 21;(724):1–20. doi: 10.3897/zookeys.724.20680 (PMC5769731; doi:10.3897/zookeys.724.20680)
Supplement: XML Treatment for Dolichothele camargorum [file zookeys.724.20680-treatment4.xml]

<!DOCTYPE tp:taxon-treatment
  PUBLIC "-//TaxonX//DTD Taxonomic Treatment Publishing DTD v0 20100105//EN" "tax-treatment-NSO.dtd">
<tp:taxon-treatment xmlns:tp="http://www.plazi.org/taxpub"><tp:treatment-meta><kwd-group><label>Taxon classification</label><kwd><named-content xmlns:xlink="http://www.w3.org/1999/xlink" content-type="kingdom">Animalia</named-content></kwd><kwd><named-content xmlns:xlink="http://www.w3.org/1999/xlink" content-type="order">Araneae</named-content></kwd><kwd><named-content xmlns:xlink="http://www.w3.org/1999/xlink" content-type="family">Theraphosidae</named-content></kwd></kwd-group><mixed-citation publication-type="journal"><person-group><name><surname>Revollo</surname><given-names>Irene Soliz</given-names></name><name><surname>Júnior</surname><given-names>Pedro Ismael da Silva</given-names></name><name><surname>Bertani</surname><given-names>Rogério</given-names></name></person-group><article-title>Two new <italic><tp:taxon-name><tp:taxon-name-part taxon-name-part-type="genus" reg="Dolichothele">Dolichothele</tp:taxon-name-part></tp:taxon-name></italic> Mello-Leitão, 1923 species from Brazil and Bolivia (<tp:taxon-name><tp:taxon-name-part taxon-name-part-type="order">Araneae</tp:taxon-name-part></tp:taxon-name>, <tp:taxon-name><tp:taxon-name-part taxon-name-part-type="family">Theraphosidae</tp:taxon-name-part></tp:taxon-name>)</article-title><source>Zookeys</source><day>21</day><month>12</month><year>2017</year><volume>2017</volume><issue>724</issue><fpage>1</fpage><lpage>20</lpage><pub-id pub-id-type="doi">10.3897/zookeys.724.20680</pub-id></mixed-citation></tp:treatment-meta><tp:nomenclature><tp:taxon-name>
            <tp:taxon-name-part taxon-name-part-type="genus" reg="Dolichothele">Dolichothele</tp:taxon-name-part>
            <tp:taxon-name-part taxon-name-part-type="species" reg="camargorum">camargorum</tp:taxon-name-part>
            <object-id xmlns:xlink="http://www.w3.org/1999/xlink" content-type="zoobank" xlink:type="simple">http://zoobank.org/FB361627-5A32-4722-BB96-92ADB1A8D78D</object-id>
          </tp:taxon-name><tp:taxon-status xmlns:xlink="http://www.w3.org/1999/xlink" xlink:type="simple">sp. n.</tp:taxon-status><xref ref-type="fig" rid="F4">Figs 14–18</xref><xref ref-type="fig" rid="F5">, 19–23</xref><xref ref-type="fig" rid="F6">, 26–27</xref><xref ref-type="fig" rid="F7">, 32–35</xref><xref ref-type="fig" rid="F8">, 36</xref><tp:nomenclature-citation-list><tp:nomenclature-citation><tp:taxon-name>
                <tp:taxon-name-part taxon-name-part-type="genus" reg="Oligoxystre">Oligoxystre</tp:taxon-name-part> <tp:taxon-name-part taxon-name-part-type="species" reg="bolivianum">bolivianum</tp:taxon-name-part></tp:taxon-name><comment>; <xref ref-type="bibr" rid="B4">Guadanucci 2007</xref>: 4, f. 1–12 (in part, f. 10–12).</comment></tp:nomenclature-citation><tp:nomenclature-citation><tp:taxon-name>
                <tp:taxon-name-part taxon-name-part-type="genus" reg="Dolichothele">Dolichothele</tp:taxon-name-part> <tp:taxon-name-part taxon-name-part-type="species" reg="bolivianum">bolivianum</tp:taxon-name-part></tp:taxon-name><comment>; <xref ref-type="bibr" rid="B6">Lucas and Indicatti 2015</xref>: 207 (in part).</comment></tp:nomenclature-citation></tp:nomenclature-citation-list></tp:nomenclature><tp:treatment-sec sec-type="type material" id="SECID0EQ1AG"><title>Type material.</title><p>Male holotype (<named-content xmlns:xlink="http://www.w3.org/1999/xlink" content-type="dwc:institutional_code" xlink:type="simple">DZUB</named-content> 8249). BRAZIL: <italic>Rondônia</italic>: Monte Negro [<named-content xmlns:xlink="http://www.w3.org/1999/xlink" content-type="dwc:verbatimCoordinates" xlink:type="simple"><named-content content-type="geo-json" specific-use="{&#34;type&#34;:&#34;Point&#34;,&#34;coordinates&#34;:[-63.283333,-10.250000]}" id="NCID0E61AG" xlink:type="simple">10°15'S; 63°17'W</named-content></named-content>], nighttime hand collecting, 23 July 2007, P. I. Silva Jr., R. Bertani &amp; R. Martins coll. (<named-content xmlns:xlink="http://www.w3.org/1999/xlink" content-type="dwc:institutional_code" xlink:type="simple">DZUB</named-content> 8249); female paratype (<named-content xmlns:xlink="http://www.w3.org/1999/xlink" content-type="dwc:institutional_code" xlink:type="simple">DZUB</named-content> 8250), BRAZIL: <italic>Rondônia</italic>: Monte Negro [<named-content xmlns:xlink="http://www.w3.org/1999/xlink" content-type="dwc:verbatimCoordinates" xlink:type="simple"><named-content content-type="geo-json" specific-use="{&#34;type&#34;:&#34;Point&#34;,&#34;coordinates&#34;:[-63.283333,-10.250000]}" id="NCID0ER2AG" xlink:type="simple">10°15'S; 63°17'W</named-content></named-content>] BR421, km 30, 20 December 2013, P. I. Silva Jr coll.</p></tp:treatment-sec><tp:treatment-sec sec-type="material" id="SECID0EW2AG"><title>Other material.</title><p>
            <bold>BRAZIL</bold>, <italic>Rondônia</italic>: Monte Negro [<named-content xmlns:xlink="http://www.w3.org/1999/xlink" content-type="dwc:verbatimCoordinates" xlink:type="simple"><named-content content-type="geo-json" specific-use="{&#34;type&#34;:&#34;Point&#34;,&#34;coordinates&#34;:[-63.283333,-10.250000]}" id="NCID0ED3AG" xlink:type="simple">10°15'S; 63°17'W</named-content></named-content>], BR421, km 30, daytime hand collecting, 1 female, 18 December 2013, P. I. Silva Jr coll. (<named-content xmlns:xlink="http://www.w3.org/1999/xlink" content-type="dwc:institutional_code" xlink:type="simple">DZUB</named-content> 8251); 1 female, 18 December 2013, P. H. Martins <italic>et al.</italic> coll. (<named-content xmlns:xlink="http://www.w3.org/1999/xlink" content-type="dwc:institutional_code" xlink:type="simple">UFMG</named-content> 17214); Porto Velho, Mutum [<named-content xmlns:xlink="http://www.w3.org/1999/xlink" content-type="dwc:verbatimCoordinates" xlink:type="simple"><named-content content-type="geo-json" specific-use="{&#34;type&#34;:&#34;Point&#34;,&#34;coordinates&#34;:[-63.700000,-8.550000]}" id="NCID0EV3AG" xlink:type="simple">8°33'S; 63°42'W</named-content></named-content>], 1 male, 18 April 2012, R. P. Indicatti coll. (<named-content xmlns:xlink="http://www.w3.org/1999/xlink" content-type="dwc:institutional_code" xlink:type="simple">MZUSP</named-content> 51008); BOLÍVIA, <italic>La Paz</italic>: San Buenaventura [<named-content xmlns:xlink="http://www.w3.org/1999/xlink" content-type="dwc:verbatimCoordinates" xlink:type="simple"><named-content content-type="geo-json" specific-use="{&#34;type&#34;:&#34;Point&#34;,&#34;coordinates&#34;:[-67.583333,-14.450000]}" id="NCID0ED4AG" xlink:type="simple">14°27'S; 67°35'W</named-content></named-content>], 1 female, 04 October 2004, D. Weinmann &amp; A. Stirm coll. (<named-content xmlns:xlink="http://www.w3.org/1999/xlink" content-type="dwc:institutional_code" xlink:type="simple">MZUSP</named-content> 26084); 1 male, 04 October 2004, D. Weinmann &amp; A. Stirm coll. (<named-content xmlns:xlink="http://www.w3.org/1999/xlink" content-type="dwc:institutional_code" xlink:type="simple">MZUSP</named-content> 26085).</p><fig id="F4" position="float" orientation="portrait"><label>Figures 14–18.</label><caption><p>
                <italic><tp:taxon-name><tp:taxon-name-part taxon-name-part-type="genus" reg="Dolichothele">Dolichothele</tp:taxon-name-part> <tp:taxon-name-part taxon-name-part-type="species" reg="camargorum">camargorum</tp:taxon-name-part></tp:taxon-name></italic> sp. n. <bold>14–17</bold> holotype male (<named-content xmlns:xlink="http://www.w3.org/1999/xlink" content-type="dwc:institutional_code" xlink:type="simple">DZUB</named-content> 8249) <bold>14–15</bold> right male palpal bulb <bold>14</bold> retrolateral view <bold>15</bold> prolateral view <bold>16–17</bold> left leg I tibial apophysis <bold>16</bold> prolateral view <bold>17</bold> ventral view <bold>18</bold> paratype female (<named-content xmlns:xlink="http://www.w3.org/1999/xlink" content-type="dwc:institutional_code" xlink:type="simple">DZUB</named-content> 8250), spermathecae, dorsal view. Scale bar: 1 mm.</p></caption><graphic xmlns:xlink="http://www.w3.org/1999/xlink" xlink:href="zookeys-724-001-g004.jpg" position="float" orientation="portrait" xlink:type="simple" id="oo_175297.jpg"/></fig></tp:treatment-sec><tp:treatment-sec sec-type="Differential diagnosis" id="SECID0EA6AG"><title>Differential diagnosis.</title><p>Males of <italic><tp:taxon-name><tp:taxon-name-part taxon-name-part-type="genus" reg="Dolichothele">D.</tp:taxon-name-part> <tp:taxon-name-part taxon-name-part-type="species" reg="camargorum">camargorum</tp:taxon-name-part></tp:taxon-name></italic> sp. n. (Figs <xref ref-type="fig" rid="F4">14–15</xref>, <xref ref-type="fig" rid="F5">19–20</xref>, <xref ref-type="fig" rid="F6">27</xref>) resemble those of <italic><tp:taxon-name><tp:taxon-name-part taxon-name-part-type="genus" reg="Dolichothele">D.</tp:taxon-name-part> <tp:taxon-name-part taxon-name-part-type="species" reg="dominguense">dominguense</tp:taxon-name-part></tp:taxon-name></italic> (<xref ref-type="bibr" rid="B4">Guadanucci 2007</xref>, f. 26–28), <italic><tp:taxon-name><tp:taxon-name-part taxon-name-part-type="genus" reg="Dolichothele">D.</tp:taxon-name-part> <tp:taxon-name-part taxon-name-part-type="species" reg="bolivianum">bolivianum</tp:taxon-name-part></tp:taxon-name></italic> sp. n. (Figs <xref ref-type="fig" rid="F1">1–2</xref>, <xref ref-type="fig" rid="F2">4–5</xref>, <xref ref-type="fig" rid="F6">25</xref>) and <italic><tp:taxon-name><tp:taxon-name-part taxon-name-part-type="genus" reg="Dolichothele">D.</tp:taxon-name-part> <tp:taxon-name-part taxon-name-part-type="species" reg="mottai">mottai</tp:taxon-name-part></tp:taxon-name></italic> sp. n. (Figs <xref ref-type="fig" rid="F3">9–10</xref>, <xref ref-type="fig" rid="F6">24</xref>) by the presence of a small subapical keel on male palpal bulb embolus. They differ from <italic><tp:taxon-name><tp:taxon-name-part taxon-name-part-type="genus" reg="Dolichothele">D.</tp:taxon-name-part> <tp:taxon-name-part taxon-name-part-type="species" reg="dominguense">dominguense</tp:taxon-name-part></tp:taxon-name></italic> by the <!--PageBreak-->short embolus; from <italic><tp:taxon-name><tp:taxon-name-part taxon-name-part-type="genus" reg="Dolichothele">D.</tp:taxon-name-part> <tp:taxon-name-part taxon-name-part-type="species" reg="mottai">mottai</tp:taxon-name-part></tp:taxon-name></italic> sp. n. by the less curved and longer embolus; and from <italic><tp:taxon-name><tp:taxon-name-part taxon-name-part-type="genus" reg="Dolichothele">D.</tp:taxon-name-part> <tp:taxon-name-part taxon-name-part-type="species" reg="bolivianum">bolivianum</tp:taxon-name-part></tp:taxon-name></italic> by the slender embolus. Females of <italic><tp:taxon-name><tp:taxon-name-part taxon-name-part-type="genus" reg="Dolichothele">D.</tp:taxon-name-part> <tp:taxon-name-part taxon-name-part-type="species" reg="camargorum">camargorum</tp:taxon-name-part></tp:taxon-name></italic> sp. n. (Figs <xref ref-type="fig" rid="F4">18</xref>, <xref ref-type="fig" rid="F5">23</xref>) resemble those of <italic><tp:taxon-name><tp:taxon-name-part taxon-name-part-type="genus" reg="Dolichothele">D.</tp:taxon-name-part> <tp:taxon-name-part taxon-name-part-type="species" reg="bolivianum">bolivianum</tp:taxon-name-part></tp:taxon-name></italic> and <italic><tp:taxon-name><tp:taxon-name-part taxon-name-part-type="genus" reg="Dolichothele">D.</tp:taxon-name-part> <tp:taxon-name-part taxon-name-part-type="species" reg="mottai">mottai</tp:taxon-name-part></tp:taxon-name></italic> sp. n. by the short spermathecae. They <!--PageBreak-->differ from both <italic><tp:taxon-name><tp:taxon-name-part taxon-name-part-type="genus" reg="Dolichothele">D.</tp:taxon-name-part> <tp:taxon-name-part taxon-name-part-type="species" reg="bolivianum">bolivianum</tp:taxon-name-part></tp:taxon-name></italic> and <italic><tp:taxon-name><tp:taxon-name-part taxon-name-part-type="genus" reg="Dolichothele">D.</tp:taxon-name-part> <tp:taxon-name-part taxon-name-part-type="species" reg="mottai">mottai</tp:taxon-name-part></tp:taxon-name></italic> sp. n. by the long and narrow spermathecae shape.</p></tp:treatment-sec><tp:treatment-sec sec-type="description" id="SECID0E1EBG"><title>Description.</title><p>Male holotype (<named-content xmlns:xlink="http://www.w3.org/1999/xlink" content-type="dwc:institutional_code" xlink:type="simple">DZUB</named-content> 8249). Carapace 5.6 long, 5.2 wide, chelicerae 2.5. Legs (femur, patella, tibia, metatarsus, tarsus, total): I: 6.2, 3.4, 5.1, 5.0, 3.6, 23.3 II: 6.5, 3.1, 4.3, 4.7, 3.0, 21.6. III: 5.2, 2.2, 3.6, 4.1, 3.0, 18.1. IV: 6.6, 3.0, 5.1, 6.5, 3.4, 24.6. Palp: 4.2, 2.1, 3.5, – , 1.3, 11.1. Mid-widths: femur I–IV = 1.0, 1.1, 1.2, 0.9, palp = 1.0; patella I–IV = 1.0, 1.1, 1.0, 0.6, palp = 0.9; tibiae I–IV = 1.0, 0.5, 0.7, 0.7 palp = 1.0; metatarsi I–IV = 0.9, 0.7, 0.7, 0.7; tarsi I–IV = 0.8, 0.7, 0.8, 0.6, palp = 0.7. Abdomen 6.8 long, 4.9 wide. Spinnerets: <abbrev xmlns:xlink="http://www.w3.org/1999/xlink" xlink:title="posterior median spinneret" id="ABBRID0EEFBG" xlink:type="simple">PMS</abbrev>, 0.66 long, 0.27 wide, 0.25 apart; <abbrev xmlns:xlink="http://www.w3.org/1999/xlink" xlink:title="posterior lateral spinneret" id="ABBRID0EIFBG" xlink:type="simple">PLS</abbrev>, 1.20 basal, 1.16 middle, 1.98 distal; mid-widths: 0.56, 0.52, 0.39, respectively. Carapace: length to width 1.07. Fovea: slightly procurved, deep, 0.86 wide. Eyes and eye tubercle. Tubercle 0.89 long, 1.23 wide. Clypeus 0.05 wide. Anterior row slightly procurved, posterior row slightly recurved. Sizes and inter-distances: <abbrev xmlns:xlink="http://www.w3.org/1999/xlink" xlink:title="anterior median eye" id="ABBRID0EMFBG" xlink:type="simple">AME</abbrev> 0.38, <abbrev xmlns:xlink="http://www.w3.org/1999/xlink" xlink:title="anterior lateral eye" id="ABBRID0EQFBG" xlink:type="simple">ALE</abbrev> 0.32, <abbrev xmlns:xlink="http://www.w3.org/1999/xlink" xlink:title="posterior median eye" id="ABBRID0EUFBG" xlink:type="simple">PME</abbrev> 0.23, <abbrev xmlns:xlink="http://www.w3.org/1999/xlink" xlink:title="posterior lateral eye" id="ABBRID0EYFBG" xlink:type="simple">PLE</abbrev> 0.29, <abbrev xmlns:xlink="http://www.w3.org/1999/xlink" xlink:title="anterior median eye" id="ABBRID0E3FBG" xlink:type="simple">AME</abbrev>–<abbrev xmlns:xlink="http://www.w3.org/1999/xlink" xlink:title="anterior median eye" id="ABBRID0EAGBG" xlink:type="simple">AME</abbrev> 0.11, <abbrev xmlns:xlink="http://www.w3.org/1999/xlink" xlink:title="anterior median eye" id="ABBRID0EEGBG" xlink:type="simple">AME</abbrev>–<abbrev xmlns:xlink="http://www.w3.org/1999/xlink" xlink:title="anterior lateral eye" id="ABBRID0EIGBG" xlink:type="simple">ALE</abbrev> 0.14, <abbrev xmlns:xlink="http://www.w3.org/1999/xlink" xlink:title="anterior median eye" id="ABBRID0EMGBG" xlink:type="simple">AME</abbrev>–<abbrev xmlns:xlink="http://www.w3.org/1999/xlink" xlink:title="posterior median eye" id="ABBRID0EQGBG" xlink:type="simple">PME</abbrev> 0.43, <abbrev xmlns:xlink="http://www.w3.org/1999/xlink" xlink:title="anterior lateral eye" id="ABBRID0EUGBG" xlink:type="simple">ALE</abbrev>–<abbrev xmlns:xlink="http://www.w3.org/1999/xlink" xlink:title="anterior lateral eye" id="ABBRID0EYGBG" xlink:type="simple">ALE</abbrev> 0.71, <abbrev xmlns:xlink="http://www.w3.org/1999/xlink" xlink:title="anterior lateral eye" id="ABBRID0E3GBG" xlink:type="simple">ALE</abbrev>–<abbrev xmlns:xlink="http://www.w3.org/1999/xlink" xlink:title="posterior median eye" id="ABBRID0EAHBG" xlink:type="simple">PME</abbrev> 0.23, <abbrev xmlns:xlink="http://www.w3.org/1999/xlink" xlink:title="posterior median eye" id="ABBRID0EEHBG" xlink:type="simple">PME</abbrev>–<abbrev xmlns:xlink="http://www.w3.org/1999/xlink" xlink:title="posterior median eye" id="ABBRID0EIHBG" xlink:type="simple">PME</abbrev> 0.64, <abbrev xmlns:xlink="http://www.w3.org/1999/xlink" xlink:title="posterior median eye" id="ABBRID0EMHBG" xlink:type="simple">PME</abbrev>–<abbrev xmlns:xlink="http://www.w3.org/1999/xlink" xlink:title="posterior lateral eye" id="ABBRID0EQHBG" xlink:type="simple">PLE</abbrev> 0.40, <abbrev xmlns:xlink="http://www.w3.org/1999/xlink" xlink:title="posterior lateral eye" id="ABBRID0EUHBG" xlink:type="simple">PLE</abbrev>–<abbrev xmlns:xlink="http://www.w3.org/1999/xlink" xlink:title="posterior lateral eye" id="ABBRID0EYHBG" xlink:type="simple">PLE</abbrev> 0.90, <abbrev xmlns:xlink="http://www.w3.org/1999/xlink" xlink:title="anterior lateral eye" id="ABBRID0E3HBG" xlink:type="simple">ALE</abbrev>–<abbrev xmlns:xlink="http://www.w3.org/1999/xlink" xlink:title="posterior lateral eye" id="ABBRID0EAIBG" xlink:type="simple">PLE</abbrev> 0.17, <abbrev xmlns:xlink="http://www.w3.org/1999/xlink" xlink:title="anterior median eye" id="ABBRID0EEIBG" xlink:type="simple">AME</abbrev>–<abbrev xmlns:xlink="http://www.w3.org/1999/xlink" xlink:title="posterior lateral eye" id="ABBRID0EIIBG" xlink:type="simple">PLE</abbrev> 0.27. Eye group <!--PageBreak-->1.23 wide, 0.64 long. Maxillae: 1.96 long, 1.03 wide, with 22 cuspules spread over ventral inner heel. Lyra absent. Labium: 0.41 long, 0.96 wide, with 4 cuspules. Labio-sternal groove shallow, narrow, with two sigilla. Chelicerae: rastellum absent, basal segment with 8 teeth decreasing in size from distal to basal portion, with very small denticles on base. Sternum: 3.07 long, 2.62 wide. Posterior angle rounded, not separating coxae IV. Sigilla: sigilla not evident. Legs: leg formula: IV I II III. Clavate trichobothria: on distal 2/3 of tarsi I–IV. Scopula: tarsi I–IV fully scopulate, IV with sparse setae, not separating the scopula. Metatarsi I fully scopulate; II–IV 2/3 distal scopulate, IV with sparse setae, not separating the scopula. Spination: palp: femur p0-0-1, patella 0, tibia p0-1-0; leg I: femur p0-0-1, patella 0, tibia v0-0-2(1ap), p0-0-2, r2-2-1ap, metatarsus p0-1-0, r1-0-0; leg II: femur p0-1-1, patella 0, tibia v2-2-2(1ap), p1-1-0, metatarsus v1-0-0; leg III: femur p1-1-1, r1-1-1, d1-0-0, patella 0, tibia v2-3-2ap, p1-0-1, r1-0-1, metatarsus v 1-1-1ap, p1-1-2(1ap), r0-1-1; leg IV: femur p0-0-1, r0-0-1, patella 0, tibia v3-2-1ap, p 1-0-1, r 0-1-0, metatarsus v2-0-2ap, p1-1-1, r1-1-1. Claws: <abbrev xmlns:xlink="http://www.w3.org/1999/xlink" xlink:title="inferior tarsal claw" id="ABBRID0EOIBG" xlink:type="simple">ITC</abbrev> absent from all legs; <abbrev xmlns:xlink="http://www.w3.org/1999/xlink" xlink:title="superior tarsal claw" id="ABBRID0ESIBG" xlink:type="simple">STC</abbrev> lacking teeth. Palpal bulb (Figs <xref ref-type="fig" rid="F4">14–15</xref>, <xref ref-type="fig" rid="F6">27</xref>, compare 19–20, and 26 from <named-content xmlns:xlink="http://www.w3.org/1999/xlink" content-type="dwc:institutional_code" xlink:type="simple">MZUSP</named-content> 26085): pyriform, embolus narrowing abruptly at its base and curved 45° to the retrolateral side on its distal third, with a small keel just after the curvature. Embolus longer than tegulum. Male tibial apophysis (Figs <xref ref-type="fig" rid="F4">16–17</xref>, compare 21–22) with two branches originating from a common low base, positioned distant from metatarsus. Retrolateral branch longer than prolateral, not dilated on distal portion, with a spine on its mid-length. Prolateral branch shorter than contiguous spine. Both branches inclined ca. 45° to the prolateral side. Metatarsus I slightly curved. Color pattern (Fig. <xref ref-type="fig" rid="F7">32</xref>). Carapace black <!--PageBreak--><!--PageBreak--><!--PageBreak-->bordered by light brown long setae. Chelicerae and legs dorsally and ventrally black. Sternum, labium, maxillae, and coxae brown. Abdomen ventrally brown, dorsally black. Distal femora, patellae, tibiae and metatarsi rings not evident. Longitudinal stripes on leg articles not evident.</p><fig id="F5" position="float" orientation="portrait"><label>Figures 19–23.</label><caption><p>
                <italic><tp:taxon-name><tp:taxon-name-part taxon-name-part-type="genus" reg="Dolichothele">Dolichothele</tp:taxon-name-part> <tp:taxon-name-part taxon-name-part-type="species" reg="camargorum">camargorum</tp:taxon-name-part></tp:taxon-name></italic> sp. n. <bold>19–22</bold> male (<named-content xmlns:xlink="http://www.w3.org/1999/xlink" content-type="dwc:institutional_code" xlink:type="simple">MZUSP</named-content> 26085) <bold>19–20</bold> right male palpal bulb <bold>19</bold> retrolateral view <bold>20</bold> prolateral view <bold>21–22</bold> right leg I tibial apophysis (mirrored) <bold>21</bold> prolateral view <bold>22</bold> ventral view <bold>23</bold> female (<named-content xmlns:xlink="http://www.w3.org/1999/xlink" content-type="dwc:institutional_code" xlink:type="simple">MZUSP</named-content> 26084), spermathecae, dorsal view. Scale bar: 1 mm.</p></caption><graphic xmlns:xlink="http://www.w3.org/1999/xlink" xlink:href="zookeys-724-001-g005.jpg" position="float" orientation="portrait" xlink:type="simple" id="oo_175298.jpg"/></fig></tp:treatment-sec><tp:treatment-sec sec-type="Female paratype" id="SECID0E5KBG"><title>Female paratype</title><p>(<named-content xmlns:xlink="http://www.w3.org/1999/xlink" content-type="dwc:institutional_code" xlink:type="simple">DZUB</named-content> 8250). Carapace 10.9 long, 8.2 wide, chelicerae 5.5. Legs (femur, patella, tibia, metatarsus, tarsus, total): I: 8.0, 5.3, 5.7, 4.9, 3.3, 27.2. II: 7.4, 5.0, 4.9, 5.1, 3.8, 26.5. III: 7.2, 3.9, 4.7, 5.5, 3.7, 25. IV: 9.0, 4.7, 7.0, 7.7, 3.8, 32.2. Palp: 6.0, 3.8, 3.9, – , 4.7, 18.4. Mid-widths: femora I–IV =2.1, 1.7, 1.5, 1.7, palp = 1.6; patella I–IV = 1.9, 1.8, 1.7, 1.5, palp = 1.6; tibiae I–IV = 1.7, 1.2, 1.4, 1.5, palp = 1.5; metatarsi I–IV = 1.5, 1.3, 1.2, 1.1; tarsi I–IV = 1.2, 1.1, 1.2, 1.3, palp = 1.6. Abdomen 12.2 long, 7.6 wide. Spinnerets: <abbrev xmlns:xlink="http://www.w3.org/1999/xlink" xlink:title="posterior median spinneret" id="ABBRID0EILBG" xlink:type="simple">PMS</abbrev>, 1.17 long, 0.62 wide, 0.30 apart; <abbrev xmlns:xlink="http://www.w3.org/1999/xlink" xlink:title="posterior lateral spinneret" id="ABBRID0EMLBG" xlink:type="simple">PLS</abbrev>, 2.33 basal, 1.81 middle, 2.70 distal; mid-widths: 1.27, 1.22, 0.93, respectively. Carapace: length to width 1.32. Fovea: slightly procurved, deep, 1.24 wide. Eyes and eye tubercle. Tubercle 1.30 long, 1.83 wide. Clypeus 0.10 wide. Anterior row slightly procurved, posterior row slightly recurved. Sizes and inter-distances: <abbrev xmlns:xlink="http://www.w3.org/1999/xlink" xlink:title="anterior median eye" id="ABBRID0EQLBG" xlink:type="simple">AME</abbrev> 0.46, <abbrev xmlns:xlink="http://www.w3.org/1999/xlink" xlink:title="anterior lateral eye" id="ABBRID0EULBG" xlink:type="simple">ALE</abbrev> 0.49, <abbrev xmlns:xlink="http://www.w3.org/1999/xlink" xlink:title="posterior median eye" id="ABBRID0EYLBG" xlink:type="simple">PME</abbrev> 0.29, <abbrev xmlns:xlink="http://www.w3.org/1999/xlink" xlink:title="posterior lateral eye" id="ABBRID0E3LBG" xlink:type="simple">PLE</abbrev> 0.42, <abbrev xmlns:xlink="http://www.w3.org/1999/xlink" xlink:title="anterior median eye" id="ABBRID0EAMBG" xlink:type="simple">AME</abbrev>–<abbrev xmlns:xlink="http://www.w3.org/1999/xlink" xlink:title="anterior median eye" id="ABBRID0EEMBG" xlink:type="simple">AME</abbrev> 0.12, <abbrev xmlns:xlink="http://www.w3.org/1999/xlink" xlink:title="anterior median eye" id="ABBRID0EIMBG" xlink:type="simple">AME</abbrev>–<abbrev xmlns:xlink="http://www.w3.org/1999/xlink" xlink:title="anterior lateral eye" id="ABBRID0EMMBG" xlink:type="simple">ALE</abbrev> 0.15, <abbrev xmlns:xlink="http://www.w3.org/1999/xlink" xlink:title="anterior median eye" id="ABBRID0EQMBG" xlink:type="simple">AME</abbrev>–<abbrev xmlns:xlink="http://www.w3.org/1999/xlink" xlink:title="posterior median eye" id="ABBRID0EUMBG" xlink:type="simple">PME</abbrev> 0.07, <abbrev xmlns:xlink="http://www.w3.org/1999/xlink" xlink:title="anterior lateral eye" id="ABBRID0EYMBG" xlink:type="simple">ALE</abbrev>–<abbrev xmlns:xlink="http://www.w3.org/1999/xlink" xlink:title="anterior lateral eye" id="ABBRID0E3MBG" xlink:type="simple">ALE</abbrev> 1.05, <abbrev xmlns:xlink="http://www.w3.org/1999/xlink" xlink:title="anterior lateral eye" id="ABBRID0EANBG" xlink:type="simple">ALE</abbrev>–<abbrev xmlns:xlink="http://www.w3.org/1999/xlink" xlink:title="posterior median eye" id="ABBRID0EENBG" xlink:type="simple">PME</abbrev> 0.26, <abbrev xmlns:xlink="http://www.w3.org/1999/xlink" xlink:title="posterior median eye" id="ABBRID0EINBG" xlink:type="simple">PME</abbrev>–<abbrev xmlns:xlink="http://www.w3.org/1999/xlink" xlink:title="posterior median eye" id="ABBRID0EMNBG" xlink:type="simple">PME</abbrev> 1.02, <abbrev xmlns:xlink="http://www.w3.org/1999/xlink" xlink:title="posterior median eye" id="ABBRID0EQNBG" xlink:type="simple">PME</abbrev>–<abbrev xmlns:xlink="http://www.w3.org/1999/xlink" xlink:title="posterior lateral eye" id="ABBRID0EUNBG" xlink:type="simple">PLE</abbrev> 0.12, <abbrev xmlns:xlink="http://www.w3.org/1999/xlink" xlink:title="posterior lateral eye" id="ABBRID0EYNBG" xlink:type="simple">PLE</abbrev>–<abbrev xmlns:xlink="http://www.w3.org/1999/xlink" xlink:title="posterior lateral eye" id="ABBRID0E3NBG" xlink:type="simple">PLE</abbrev> 1.37, <abbrev xmlns:xlink="http://www.w3.org/1999/xlink" xlink:title="anterior lateral eye" id="ABBRID0EAOBG" xlink:type="simple">ALE</abbrev>–<abbrev xmlns:xlink="http://www.w3.org/1999/xlink" xlink:title="posterior lateral eye" id="ABBRID0EEOBG" xlink:type="simple">PLE</abbrev> 0.22, <abbrev xmlns:xlink="http://www.w3.org/1999/xlink" xlink:title="anterior median eye" id="ABBRID0EIOBG" xlink:type="simple">AME</abbrev>–<abbrev xmlns:xlink="http://www.w3.org/1999/xlink" xlink:title="posterior lateral eye" id="ABBRID0EMOBG" xlink:type="simple">PLE</abbrev> 0.38. Eye group 1.83 wide, 0.96 long. Maxillae: 3.67 long, 1.86 wide, with 16 cuspules spread over ventral inner heel. Lyra absent. Labium: 0.71 long, 1.68 wide, with 2 cuspules. Labio-sternal groove shallow, narrow, with two sigilla. Chelicerae: rastellum absent, basal segment with 9 teeth decreasing in size from distal to basal portion, and small teeth on basal area. Sternum: 5.21 long, 4.17 wide. Posterior angle rounded, not separating coxae IV. Sigilla: three pairs, all small, rounded, less than one diameter from margin. Legs: leg formula: IV I II III. Clavate trichobothria: on distal 2/3 of tarsi I-IV. Scopula: tarsi I–IV fully scopulate, IV with two rows of setae, not separating the scopula. Metatarsi I–II fully scopulate; III–IV 3/4 distal scopulate with two rows of setae, not separating the scopula. Spination: palp: femur p0-0-1, patella 0, tibia v0-2-3(2ap), p0-1-0; leg I: femur 0, patella 0, tibia v0-1-1ap, p0-0-1, metatarsus v1-0-0; leg II: femur p0-0-1, patella 0, tibia v0-1-1ap, p0-0-1; metatarsus v1-0-0; leg III: femur p0-1-1, r0-1-1, patella 0, tibia v1-2-2ap, p0-1-1, r 0-1-1, metatarsus v2-0-3ap, p1-1-1, r0-1-1; IV: femur r0-0-1, patella 0, tibia v1-2-2, p0-1-0, r1-0-1, metatarsus v2-0-3ap, p0-1-1, r1-0-1. Claws: <abbrev xmlns:xlink="http://www.w3.org/1999/xlink" xlink:title="inferior tarsal claw" id="ABBRID0EQOBG" xlink:type="simple">ITC</abbrev> absent from all legs; <abbrev xmlns:xlink="http://www.w3.org/1999/xlink" xlink:title="superior tarsal claw" id="ABBRID0EUOBG" xlink:type="simple">STC</abbrev> lacking teeth. Genitalia: Spermathecae (Fig. <xref ref-type="fig" rid="F4">18</xref>, compare 23) short, longer than wide, rectangular, with 4 lobes on its tip. Color pattern (Figs <xref ref-type="fig" rid="F7">34–35</xref>). Carapace brown covered with long light brown setae. Chelicerae dark brown. Legs dorsally brown, covered with dark brown setae. Sternum, labium, maxillae, and coxae light brown. Other leg articles ventrally brown. Abdomen ventrally brown, dorsally dark brown extending laterally and forming four wide marks (Fig. <xref ref-type="fig" rid="F7">35</xref>). Distal femora, patellae, tibiae and metatarsi with narrow whitish rings. Longitudinal stripes on leg articles not evident.</p><fig id="F6" position="float" orientation="portrait"><label>Figures 24–27.</label><caption><p>
                <italic><tp:taxon-name><tp:taxon-name-part taxon-name-part-type="genus" reg="Dolichothele">Dolichothele</tp:taxon-name-part></tp:taxon-name></italic> spp. Male palpal bulbs, dorsal view. <bold>24</bold> <italic><tp:taxon-name><tp:taxon-name-part taxon-name-part-type="genus" reg="Dolichothele">Dolichothele</tp:taxon-name-part> <tp:taxon-name-part taxon-name-part-type="species" reg="mottai">mottai</tp:taxon-name-part></tp:taxon-name></italic> sp. n., paratype (<named-content xmlns:xlink="http://www.w3.org/1999/xlink" content-type="dwc:institutional_code" xlink:type="simple">DZUB</named-content> 8248) <bold>25</bold> <italic><tp:taxon-name><tp:taxon-name-part taxon-name-part-type="genus" reg="Dolichothele">Dolichothele</tp:taxon-name-part> <tp:taxon-name-part taxon-name-part-type="species" reg="bolivianum">bolivianum</tp:taxon-name-part></tp:taxon-name></italic> (<named-content xmlns:xlink="http://www.w3.org/1999/xlink" content-type="dwc:institutional_code" xlink:type="simple">MZUSP</named-content> 26083) <bold>26</bold> <italic><tp:taxon-name><tp:taxon-name-part taxon-name-part-type="genus" reg="Dolichothele">Dolichothele</tp:taxon-name-part> <tp:taxon-name-part taxon-name-part-type="species" reg="camargorum">camargorum</tp:taxon-name-part></tp:taxon-name></italic> sp. n. (<named-content xmlns:xlink="http://www.w3.org/1999/xlink" content-type="dwc:institutional_code" xlink:type="simple">MZUSP</named-content> 26085) <bold>27</bold> <italic><tp:taxon-name><tp:taxon-name-part taxon-name-part-type="genus" reg="Dolichothele">Dolichothele</tp:taxon-name-part> <tp:taxon-name-part taxon-name-part-type="species" reg="camargorum">camargorum</tp:taxon-name-part></tp:taxon-name></italic> sp. n., holotype (<named-content xmlns:xlink="http://www.w3.org/1999/xlink" content-type="dwc:institutional_code" xlink:type="simple">DZUB</named-content> 8249). Scale bar: 1 mm.</p></caption><graphic xmlns:xlink="http://www.w3.org/1999/xlink" xlink:href="zookeys-724-001-g006.jpg" position="float" orientation="portrait" xlink:type="simple" id="oo_175299.jpg"/></fig><!--PageBreak--><p>Immatures (Fig. <xref ref-type="fig" rid="F7">33</xref>) have black carapace and abdomen and the legs are dorsally greyish to brownish with black tarsi. The abdomen dorsum shows broad black marks on the laterals and a narrow posterior black stripe (Fig. <xref ref-type="fig" rid="F7">33</xref>). Adult females have only four broad black marks extending laterally.</p></tp:treatment-sec><tp:treatment-sec sec-type="etymology" id="SECID0EHSBG"><title>Etymology.</title><p>The specific name is a patronym in honor of Dr. Erney F. Plessmann de Camargo and Dr. Luis Marcelo Aranha Camargo for their efforts to develop medical and biological research in the state of Rondônia, Brazil. They encouraged the field work on which the specimens of this new species were collected.</p><p>
            <bold>Remarks</bold>. <xref ref-type="bibr" rid="B4">Guadanucci (2007)</xref> examined a single specimen of this new species from Brazil, a female from State of Rondônia, Porto Velho, U. H. Samuel (<abbrev xmlns:xlink="http://www.w3.org/1999/xlink" xlink:title="Instituto Butantan, São Paulo" id="ABBRID0EUSBG" xlink:type="simple">IBSP</abbrev> 9506). This specimen was not examined here, as it was destroyed by a fire in the Instituto Butantan collection buildings in 2010. Other specimens examined from nearby localities show the female has very distinct spermathecae, slender and with lobes only on their tips (Figs <xref ref-type="fig" rid="F4">18</xref>, <xref ref-type="fig" rid="F5">23</xref>). The male has a more slender embolus, mainly on its base (Figs <xref ref-type="fig" rid="F4">14–15</xref>, <xref ref-type="fig" rid="F6">27</xref>). Males, females and immatures have distinct color patterns from those of <italic><tp:taxon-name><tp:taxon-name-part taxon-name-part-type="genus" reg="Dolichothele">D.</tp:taxon-name-part> <tp:taxon-name-part taxon-name-part-type="species" reg="bolivianum">bolivianum</tp:taxon-name-part></tp:taxon-name></italic> and <italic><tp:taxon-name><tp:taxon-name-part taxon-name-part-type="genus" reg="Dolichothele">D.</tp:taxon-name-part> <tp:taxon-name-part taxon-name-part-type="species" reg="mottai">mottai</tp:taxon-name-part></tp:taxon-name></italic> sp. n. Male and female from Rurrenabaque, Beni, Bolivia shown in <xref ref-type="bibr" rid="B4">Guadanucci (2007)</xref> f. 11–12 have a distinct color pattern. As only two males and a female were examined from Bolivia, it is not possible to conclude whether it is morphological variation or another undescribed species. For this reason, figures of male palpal bulb and spermathecae were included to show the morphological variation in the specimens from the two distant localities (Figs <xref ref-type="fig" rid="F5">19–21</xref>, <xref ref-type="fig" rid="F6">26</xref>).</p><fig id="F7" position="float" orientation="portrait"><label>Figures 28–35.</label><caption><p>
                <italic><tp:taxon-name><tp:taxon-name-part taxon-name-part-type="genus" reg="Dolichothele">Dolichothele</tp:taxon-name-part></tp:taxon-name></italic> species. <bold>28–29</bold> <italic><tp:taxon-name><tp:taxon-name-part taxon-name-part-type="genus" reg="Dolichothele">Dolichothele</tp:taxon-name-part> <tp:taxon-name-part taxon-name-part-type="species" reg="bolivianum">bolivianum</tp:taxon-name-part></tp:taxon-name></italic> <bold>28</bold> female <bold>29</bold> immature. Both from Bolivia, Santa Cruz, Samaipata <bold>30–31</bold> <italic><tp:taxon-name><tp:taxon-name-part taxon-name-part-type="genus" reg="Dolichothele">Dolichothele</tp:taxon-name-part> <tp:taxon-name-part taxon-name-part-type="species" reg="mottai">mottai</tp:taxon-name-part></tp:taxon-name></italic> sp. n. <bold>30</bold> female <bold>31</bold> male. Both from Brazil, Distrito Federal, Brasília <bold>32–35</bold> <italic><tp:taxon-name><tp:taxon-name-part taxon-name-part-type="genus" reg="Dolichothele">Dolichothele</tp:taxon-name-part> <tp:taxon-name-part taxon-name-part-type="species" reg="camargorum">camargorum</tp:taxon-name-part></tp:taxon-name></italic> sp. n. from Brazil, Rondônia, Monte Negro <bold>32</bold> male <bold>33</bold> immature <bold>34</bold> female (<named-content xmlns:xlink="http://www.w3.org/1999/xlink" content-type="dwc:institutional_code" xlink:type="simple">DZUB</named-content> 8250) <bold>35</bold> female (<named-content xmlns:xlink="http://www.w3.org/1999/xlink" content-type="dwc:institutional_code" xlink:type="simple">DZUB</named-content> 8250), detail of lateral abdomen showing stripes. Photographs IS Revollo and RB Huanto (<bold>28–29</bold>). PC Motta (<bold>31</bold>),R Bertani (<bold>30, 32–35</bold>).</p></caption><graphic xmlns:xlink="http://www.w3.org/1999/xlink" xlink:href="zookeys-724-001-g007.jpg" position="float" orientation="portrait" xlink:type="simple" id="oo_175300.jpg"/></fig></tp:treatment-sec><tp:treatment-sec sec-type="distribution" id="SECID0EDXBG"><title>Distribution.</title><p>Brazil, state of Rondônia; and Bolivia, department of La Paz (Fig. <xref ref-type="fig" rid="F8">36</xref>).</p></tp:treatment-sec><tp:treatment-sec sec-type="ecology" id="SECID0ENXBG"><title>Ecology.</title><p>
            <italic><tp:taxon-name><tp:taxon-name-part taxon-name-part-type="genus" reg="Dolichothele">Dolichothele</tp:taxon-name-part> <tp:taxon-name-part taxon-name-part-type="species" reg="camargorum">camargorum</tp:taxon-name-part></tp:taxon-name></italic> sp. n. occurs in the Amazon region, probably in Cerrado remnants.</p></tp:treatment-sec><tp:treatment-sec sec-type="discussion" id="SECID0E5XBG"><title>Discussion.</title><p>
            <xref ref-type="bibr" rid="B4">Guadanucci (2007</xref>, <xref ref-type="bibr" rid="B5">2011</xref>) recognized eight species in <italic><tp:taxon-name><tp:taxon-name-part taxon-name-part-type="genus" reg="Oligoxystre">Oligoxystre</tp:taxon-name-part></tp:taxon-name></italic> Vellard, 1924 (now <italic><tp:taxon-name><tp:taxon-name-part taxon-name-part-type="genus" reg="Dolichothele">Dolichothele</tp:taxon-name-part></tp:taxon-name></italic>). One of these species, <italic><tp:taxon-name><tp:taxon-name-part taxon-name-part-type="genus" reg="Dolichothele">D.</tp:taxon-name-part> <tp:taxon-name-part taxon-name-part-type="species" reg="bolivianum">bolivianum</tp:taxon-name-part></tp:taxon-name></italic>, was considered to have a wide distribution from Central-Western Brazil to Bolivia, close to the Andes (<xref ref-type="bibr" rid="B4">Guadanucci 2007</xref>). <xref ref-type="bibr" rid="B4">Guadanucci (2007)</xref> found variation in color pattern throughout the distribution of this species but considered them as local population variation. Examining the available material of <xref ref-type="bibr" rid="B4">Guadanucci (2007)</xref> together with additional specimens recently collected, it is possible to recognize two more species, which are herein described. <italic><tp:taxon-name><tp:taxon-name-part taxon-name-part-type="genus" reg="Dolichothele">Dolichothele</tp:taxon-name-part> <tp:taxon-name-part taxon-name-part-type="species" reg="mottai">mottai</tp:taxon-name-part></tp:taxon-name></italic> sp. n. males clearly have a shorter embolus with a strong “S”-shaped curvature (Figs <xref ref-type="fig" rid="F3">9–10</xref>, <xref ref-type="fig" rid="F6">24</xref>), distinct from the longer and straighter embolus of <italic><tp:taxon-name><tp:taxon-name-part taxon-name-part-type="genus" reg="Dolichothele">D.</tp:taxon-name-part> <tp:taxon-name-part taxon-name-part-type="species" reg="bolivianum">bolivianum</tp:taxon-name-part></tp:taxon-name></italic> (Figs <xref ref-type="fig" rid="F1">1–2</xref>, <xref ref-type="fig" rid="F2">4–5</xref>, <xref ref-type="fig" rid="F6">25</xref>). <italic><tp:taxon-name><tp:taxon-name-part taxon-name-part-type="genus" reg="Dolichothele">Dolichothele</tp:taxon-name-part> <tp:taxon-name-part taxon-name-part-type="species" reg="mottai">mottai</tp:taxon-name-part></tp:taxon-name></italic> sp. n. females have a broader spermathecae than those of <italic><tp:taxon-name><tp:taxon-name-part taxon-name-part-type="genus" reg="Dolichothele">D.</tp:taxon-name-part> <tp:taxon-name-part taxon-name-part-type="species" reg="bolivianum">bolivianum</tp:taxon-name-part></tp:taxon-name></italic> (Fig. <xref ref-type="fig" rid="F3">13</xref>) and, as the male, have the carapace with a distinct color pattern of iridescent reddish setae covering it (Figs <xref ref-type="fig" rid="F7">30–31</xref>). Another new species also closely related with <italic><tp:taxon-name><tp:taxon-name-part taxon-name-part-type="genus" reg="Dolichothele">D.</tp:taxon-name-part> <tp:taxon-name-part taxon-name-part-type="species" reg="bolivianum">bolivianum</tp:taxon-name-part></tp:taxon-name></italic> was recognized from the state of Rondônia, Brazil and department La Paz, Bolivia. Males of the new species <italic><tp:taxon-name><tp:taxon-name-part taxon-name-part-type="genus" reg="Dolichothele">D.</tp:taxon-name-part> <tp:taxon-name-part taxon-name-part-type="species" reg="camargorum">camargorum</tp:taxon-name-part></tp:taxon-name></italic> sp. n. have a slender embolus (Figs <xref ref-type="fig" rid="F4">14–15</xref>, <xref ref-type="fig" rid="F5">19–20</xref>, <xref ref-type="fig" rid="F6">27</xref>), when comparing with <italic><tp:taxon-name><tp:taxon-name-part taxon-name-part-type="genus" reg="Dolichothele">D.</tp:taxon-name-part> <tp:taxon-name-part taxon-name-part-type="species" reg="bolivianum">bolivianum</tp:taxon-name-part></tp:taxon-name></italic>, and the females have narrow spermathecae with lobes restricted to their apex (Fig. <xref ref-type="fig" rid="F4">18</xref>). The color pattern is also distinct, males have a dark carapace with orange setae on its borders and the females have dark marks on the lateral abdomen (Figs <xref ref-type="fig" rid="F7">33</xref>, <xref ref-type="fig" rid="F7">35</xref>), character unknown in other species of <italic><tp:taxon-name><tp:taxon-name-part taxon-name-part-type="genus" reg="Dolichothele">Dolichothele</tp:taxon-name-part></tp:taxon-name></italic>.</p><fig id="F8" position="float" orientation="portrait"><label>Figure 36.</label><caption><p>Map showing records of <italic><tp:taxon-name><tp:taxon-name-part taxon-name-part-type="genus" reg="Dolichothele">D.</tp:taxon-name-part> <tp:taxon-name-part taxon-name-part-type="species" reg="bolivianum">bolivianum</tp:taxon-name-part></tp:taxon-name></italic>, <italic><tp:taxon-name><tp:taxon-name-part taxon-name-part-type="genus" reg="Dolichothele">D.</tp:taxon-name-part> <tp:taxon-name-part taxon-name-part-type="species" reg="mottai">mottai</tp:taxon-name-part></tp:taxon-name></italic> sp. n., and <italic><tp:taxon-name><tp:taxon-name-part taxon-name-part-type="genus" reg="Dolichothele">D.</tp:taxon-name-part> <tp:taxon-name-part taxon-name-part-type="species" reg="camargorum">camargorum</tp:taxon-name-part></tp:taxon-name></italic> sp. n.</p></caption><graphic xmlns:xlink="http://www.w3.org/1999/xlink" xlink:href="zookeys-724-001-g008.jpg" position="float" orientation="portrait" xlink:type="simple" id="oo_175301.jpg"/></fig><!--PageBreak--></tp:treatment-sec><tp:treatment-sec><!--Section generated to contain objects referenced in tp:taxon-treatment.--><fig id="F1" position="float" orientation="portrait"><label>Figures 1–3.</label><caption><p>
                <italic><tp:taxon-name><tp:taxon-name-part taxon-name-part-type="genus" reg="Dolichothele">Dolichothele</tp:taxon-name-part> <tp:taxon-name-part taxon-name-part-type="species" reg="bolivianum">bolivianum</tp:taxon-name-part></tp:taxon-name></italic>. Holotype male. <bold>1–2</bold> right male palpal bulb <bold>1</bold> retrolateral view <bold>2</bold> prolateral view <bold>3</bold> left leg I tibial apophysis, prolateral view. Scale bar: 1 mm.</p></caption><graphic xmlns:xlink="http://www.w3.org/1999/xlink" xlink:href="zookeys-724-001-g001.jpg" position="float" orientation="portrait" xlink:type="simple" id="oo_175294.jpg"/></fig><fig id="F2" position="float" orientation="portrait"><label>Figures 4–8.</label><caption><p>
                <italic><tp:taxon-name><tp:taxon-name-part taxon-name-part-type="genus" reg="Dolichothele">Dolichothele</tp:taxon-name-part> <tp:taxon-name-part taxon-name-part-type="species" reg="bolivianum">bolivianum</tp:taxon-name-part></tp:taxon-name></italic>. <bold>4–7</bold> male (<named-content xmlns:xlink="http://www.w3.org/1999/xlink" content-type="dwc:institutional_code" xlink:type="simple">MZUSP</named-content> 26083) <bold>4–5</bold> right male palpal bulb <bold>4</bold> retrolateral view <bold>5</bold> prolateral view <bold>6–7</bold> right leg I tibial apophysis (mirrored) <bold>6</bold> prolateral view <bold>7</bold> ventral view <bold>8</bold> female (<named-content xmlns:xlink="http://www.w3.org/1999/xlink" content-type="dwc:institutional_code" xlink:type="simple">MHNNKM</named-content> unnumbered), spermathecae, dorsal view. Scale bar: 1 mm.</p></caption><graphic xmlns:xlink="http://www.w3.org/1999/xlink" xlink:href="zookeys-724-001-g002.jpg" position="float" orientation="portrait" xlink:type="simple" id="oo_175295.jpg"/></fig><fig id="F3" position="float" orientation="portrait"><label>Figures 9–13.</label><caption><p>
                <italic><tp:taxon-name><tp:taxon-name-part taxon-name-part-type="genus" reg="Dolichothele">Dolichothele</tp:taxon-name-part> <tp:taxon-name-part taxon-name-part-type="species" reg="mottai">mottai</tp:taxon-name-part></tp:taxon-name></italic> sp. n. <bold>9–12</bold> paratype male (<named-content xmlns:xlink="http://www.w3.org/1999/xlink" content-type="dwc:institutional_code" xlink:type="simple">DZUB</named-content> 8248) <bold>9–10</bold>) right male palpal bulb <bold>9</bold> retrolateral view <bold>10</bold> prolateral view <bold>11–12</bold> left leg I tibial apophysis <bold>11</bold> prolateral view <bold>12</bold> ventral view <bold>13</bold> holotype female, spermathecae, dorsal view. Scale bar: 1 mm.</p></caption><graphic xmlns:xlink="http://www.w3.org/1999/xlink" xlink:href="zookeys-724-001-g003.jpg" position="float" orientation="portrait" xlink:type="simple" id="oo_175296.jpg"/></fig></tp:treatment-sec><ref-list><ref id="B4"><mixed-citation xmlns:xlink="http://www.w3.org/1999/xlink" xlink:type="simple">
          <person-group><name name-style="western"><surname>Guadanucci</surname><given-names>JPL</given-names></name></person-group> (<year>2007</year>) <article-title>A revision of the Neotropical spider genus <italic><tp:taxon-name><tp:taxon-name-part taxon-name-part-type="genus">Oligoxystre</tp:taxon-name-part></tp:taxon-name></italic> Vellard, 1924 (<tp:taxon-name><tp:taxon-name-part taxon-name-part-type="family">Theraphosidae</tp:taxon-name-part></tp:taxon-name>, <tp:taxon-name><tp:taxon-name-part taxon-name-part-type="subfamily">Ischnocolinae</tp:taxon-name-part></tp:taxon-name>).</article-title> <source>Zootaxa</source> <volume>1555</volume>: <fpage>1</fpage>–<lpage>20</lpage>. <ext-link xlink:type="simple" ext-link-type="uri" xlink:href="http://www.mapress.com/zootaxa/2007f/z01555p020f.pdf">http://www.mapress.com/zootaxa/2007f/z01555p020f.pdf</ext-link></mixed-citation></ref><ref id="B6"><mixed-citation xmlns:xlink="http://www.w3.org/1999/xlink" xlink:type="simple">
          <person-group><name name-style="western"><surname>Lucas</surname><given-names>SM</given-names></name><name name-style="western"><surname>Indicatti</surname><given-names>RP</given-names></name></person-group> (<year>2015</year>) <article-title>Revalidation of <italic><tp:taxon-name><tp:taxon-name-part taxon-name-part-type="genus">Dolichothele</tp:taxon-name-part></tp:taxon-name></italic> Mello-Leitão and notes on <italic><tp:taxon-name><tp:taxon-name-part taxon-name-part-type="genus">Hapalotremus</tp:taxon-name-part></tp:taxon-name></italic> Simon (<tp:taxon-name><tp:taxon-name-part taxon-name-part-type="order">Araneae</tp:taxon-name-part></tp:taxon-name>, <tp:taxon-name><tp:taxon-name-part taxon-name-part-type="suborder">Mygalomorphae</tp:taxon-name-part></tp:taxon-name>, <tp:taxon-name><tp:taxon-name-part taxon-name-part-type="family">Theraphosidae</tp:taxon-name-part></tp:taxon-name>).</article-title> <source>Studies on Neotropical Fauna and Environment</source> <volume>50</volume>(<issue>3</issue>): <fpage>204</fpage>–<lpage>212</lpage>. <ext-link xlink:type="simple" ext-link-type="doi" xlink:href="10.1080/01650521.2015.1103553">https://doi.org/10.1080/01650521.2015.1103553</ext-link></mixed-citation></ref><ref id="B5"><mixed-citation xmlns:xlink="http://www.w3.org/1999/xlink" xlink:type="simple">
          <person-group><name name-style="western"><surname>Guadanucci</surname><given-names>JPL</given-names></name></person-group> (<year>2011</year>) <article-title>Cladistic analysis and biogeography of the genus <italic><tp:taxon-name><tp:taxon-name-part taxon-name-part-type="genus">Oligoxystre</tp:taxon-name-part></tp:taxon-name></italic> Vellard 1924 (<tp:taxon-name><tp:taxon-name-part taxon-name-part-type="order">Araneae</tp:taxon-name-part></tp:taxon-name>: <tp:taxon-name><tp:taxon-name-part taxon-name-part-type="suborder">Mygalomorphae</tp:taxon-name-part></tp:taxon-name>: <tp:taxon-name><tp:taxon-name-part taxon-name-part-type="family">Theraphosidae</tp:taxon-name-part></tp:taxon-name>).</article-title> <source>Journal of Arachnology</source> <volume>39</volume>: <fpage>320</fpage>–<lpage>326</lpage>. <ext-link xlink:type="simple" ext-link-type="doi" xlink:href="10.1636/CA10-81.1">https://doi.org/10.1636/CA10-81.1</ext-link></mixed-citation></ref></ref-list></tp:taxon-treatment>
